# Supplementary material for: {4,4′-Dibromo-2,2′-[2,2-dimethyl­propane-1,3-diylbis(nitrilo­methyl­idyne)]diphenolato-κ4 O,N,N′,O′}copper(II)
Source: Acta Crystallogr Sect E Struct Rep Online. 2008 Nov 13;64(Pt 12):m1541–2. doi: 10.1107/S1600536808036635 (PMC2959884; doi:10.1107/S1600536808036635)
Supplement: Supplementary file 1 [file e-64-m1541-sup1.cif]

##############################################################################
###                                                                        ###
###        Electronic paper (Acta Crystallographica Section E)             ###
###                                                                        ###
##############################################################################
#                                                                            #
# This CIF contains the data in a paper accepted for publication in Acta     #
# Crystallographica Section E. It conforms to the requirements of Notes      #
# for Authors for Section E, and has been peer reviewed under the auspices   #
# of the IUCr Commission on Journals.                                        #
#                                                                            #
# Full details of the Crystallographic Information File format               #
# are given in the paper "The Crystallographic Information File (CIF):       #
# a New Standard Archive File for Crystallography" by S. R. Hall, F. H.      #
# Allen and I. D. Brown [Acta Cryst. (1991), A47, 655-685].                  #
#                                                                            #
# The current version of the core CIF dictionary is obtainable from          #
# ftp://ftp.iucr.org/pub/cif_core.dic. The current version number is 2.4.    #
#                                                                            #
# Software is freely available for graphical display of the structure(s) in  #
# this CIF.  For information consult the CIF home page http://www.iucr.org/  #
# cif/home.html                                                              #
#                                                                            #
# This file may be used for bona fide research purposes within the           #
# scientific community so long as proper attribution is given to the journal # 
# article from which it was obtained.                                        #
#                                                                            #
##############################################################################
                                             
data_global
_audit_creation_method     'form.cif (version 2.0)'
_journal_data_validation_number     ?
_journal_date_recd_electronic     2008-10-20
_journal_date_accepted     2008-11-07
_journal_name_full     'Acta Crystallographica, Section E'
_journal_year     2008
_journal_volume     64
_journal_issue     12
_journal_page_first     m1541
_journal_page_last     m1542
_journal_paper_category     QM
_journal_coeditor_code     HY2161
_publ_contact_author_name     'Prof. Fun Hoong Kun'
_publ_contact_author_address
;
      X-ray Crystallography Unit
      School of Physics
      Universiti Sains Malaysia
      11800 USM, Penang
      MALAYSIA
;
_publ_contact_author_email     'hkfun@usm.my'
_publ_contact_author_fax     '6 04 6579150'
_publ_contact_author_phone     '6 04 6533652'
_publ_section_title
;\
{4,4'-Dibromo-2,2'-[2,2-dimethylpropane-1,3-diylbis(nitrilomethylidyne)]\
diphenolato-\k^4^<i>O</i>,<i>N</i>,<i>N</i>',<i>O</i>'}copper(II)
;
loop_
    _publ_author_name
    _publ_author_footnote
    _publ_author_address
    'Hadi Kargar' ?
;
      Department of Chemistry
      School of Science
      Payame Noor University (PNU)
      Ardakan, Yazd
      Iran
;
    'Hoong-Kun Fun' ?
;     X-ray Crystallography Unit
      School of Physics
      Universiti Sains Malaysia
      11800 USM, Penang
      Malaysia
;
    'Reza Kia' ?
;
      X-ray Crystallography Unit
      School of Physics
      Universiti Sains Malaysia
      11800 USM, Penang
      Malaysia
;
data_I
_audit_creation_method     SHELXL-97
_chemical_name_systematic
;
{4,4'-Dibromo-2,2'-[2,2-dimethylpropane-1,3-
diylbis(nitrilomethylidyne)]diphenolato-
\k^4^<i>O</i>,<i>N</i>,<i>N</i>',<i>O</i>'}copper(II)
;
_chemical_name_common     ?
_chemical_formula_moiety     'C19 H18 Br2 Cu N2 O2'
_chemical_formula_sum     'C19 H18 Br2 Cu N2 O2'
_chemical_formula_iupac     '[Cu (C19 H18 Br2 N2 O2)]'
_chemical_formula_weight     529.71
_chemical_melting_point     ?
_symmetry_cell_setting     'Triclinic'
_symmetry_space_group_name_H-M     'P -1'
_symmetry_space_group_name_Hall     '-P 1'
loop_
    _symmetry_equiv_pos_as_xyz
    'x, y, z'
    '-x, -y, -z'
_cell_length_a     9.1416(3)
_cell_length_b     9.6398(3)
_cell_length_c     11.5382(3)
_cell_angle_alpha     75.210(2)
_cell_angle_beta     78.913(2)
_cell_angle_gamma     73.435(2)
_cell_volume     934.42(5)
_cell_formula_units_Z     2
_cell_measurement_reflns_used     9921
_cell_measurement_theta_min     2.16
_cell_measurement_theta_max     33.83
_cell_measurement_temperature     100.00(10)
_exptl_crystal_description     'block'
_exptl_crystal_colour     'red'
_exptl_crystal_size_max     0.41
_exptl_crystal_size_mid     0.21
_exptl_crystal_size_min     0.15
_exptl_crystal_density_diffrn     1.883
_exptl_crystal_density_meas     ?
_exptl_crystal_density_method     'not measured'
_exptl_crystal_F_000     522
_exptl_absorpt_coefficient_mu     5.461
_exptl_absorpt_correction_type     'multi-scan'
_exptl_absorpt_process_details     '(<i>SADABS</i>; Bruker, 2001)'
_exptl_absorpt_correction_T_min     0.1954
_exptl_absorpt_correction_T_max     0.4429
_exptl_special_details
;
The low-temperature data was collected with the Oxford Cyrosystem Cobra
low-temperature attachment.
;
_diffrn_ambient_temperature     100.00(10)
_diffrn_radiation_type     MoK\a
_diffrn_radiation_wavelength     0.71073
_diffrn_radiation_source     'fine-focus sealed tube'
_diffrn_radiation_monochromator     graphite
_diffrn_measurement_device_type
;
Bruker SMART APEXII CCD area-detector
;
_diffrn_measurement_method     '\f and \w'
_diffrn_detector_area_resol_mean     ?
_diffrn_reflns_number     29164
_diffrn_reflns_av_R_equivalents     0.0370
_diffrn_reflns_av_sigmaI/netI     0.0296
_diffrn_reflns_theta_min     1.84
_diffrn_reflns_theta_max     30.00
_diffrn_reflns_theta_full     30.00
_diffrn_measured_fraction_theta_max     0.992
_diffrn_measured_fraction_theta_full     0.992
_diffrn_reflns_limit_h_min     -12
_diffrn_reflns_limit_h_max     12
_diffrn_reflns_limit_k_min     -13
_diffrn_reflns_limit_k_max     13
_diffrn_reflns_limit_l_min     -16
_diffrn_reflns_limit_l_max     16
_diffrn_standards_number     ?
_diffrn_standards_interval_count     ?
_diffrn_standards_interval_time     ?
_diffrn_standards_decay_%     ?
_reflns_number_total     5410
_reflns_number_gt     4345
_reflns_threshold_expression     I>2\s(I)
_refine_ls_structure_factor_coef     Fsqd
_refine_ls_matrix_type     full
_refine_ls_R_factor_all     0.0474
_refine_ls_R_factor_gt     0.0329
_refine_ls_wR_factor_gt     0.0831
_refine_ls_wR_factor_ref     0.0931
_refine_ls_goodness_of_fit_ref     1.071
_refine_ls_restrained_S_all     1.071
_refine_ls_number_reflns     5410
_refine_ls_number_parameters     235
_refine_ls_number_restraints     0
_refine_ls_hydrogen_treatment     constr
_refine_ls_weighting_scheme     calc
_refine_ls_weighting_details
         'calc w=1/[\s^2^(Fo^2^)+(0.0524P)^2^+0.5947P] where P=(Fo^2^+2Fc^2^)/3'
_atom_sites_solution_hydrogens     geom
_atom_sites_solution_primary     direct
_atom_sites_solution_secondary     difmap
_refine_ls_shift/su_max     0.002
_refine_ls_shift/su_mean     0.000
_refine_diff_density_max     1.268
_refine_diff_density_min     -0.607
_refine_ls_extinction_method     none
_refine_ls_extinction_coef     ?
loop_
    _atom_type_symbol
    _atom_type_description
    _atom_type_scat_dispersion_real
    _atom_type_scat_dispersion_imag
    _atom_type_scat_source
    'C' 'C' 0.0033 0.0016
                         'International Tables Vol C Tables 4.2.6.8 and 6.1.1.4'
    'H' 'H' 0.0000 0.0000
                         'International Tables Vol C Tables 4.2.6.8 and 6.1.1.4'
    'Br' 'Br' -0.2901 2.4595
                         'International Tables Vol C Tables 4.2.6.8 and 6.1.1.4'
    'Cu' 'Cu' 0.3201 1.2651
                         'International Tables Vol C Tables 4.2.6.8 and 6.1.1.4'
    'N' 'N' 0.0061 0.0033
                         'International Tables Vol C Tables 4.2.6.8 and 6.1.1.4'
    'O' 'O' 0.0106 0.0060
                         'International Tables Vol C Tables 4.2.6.8 and 6.1.1.4'
_computing_data_collection     'APEX2 (Bruker, 2007)'
_computing_cell_refinement     'SAINT (Bruker, 2007)'
_computing_data_reduction     'SAINT (Bruker, 2007)'
_computing_structure_solution     'SHELXTL (Sheldrick, 2008)'
_computing_structure_refinement     'SHELXTL (Sheldrick, 2008)'
_computing_molecular_graphics     'SHELXTL (Sheldrick, 2008)'
_computing_publication_material
                             'SHELXTL (Sheldrick, 2008) and PLATON (Spek, 2003)'
loop_
    _atom_site_type_symbol
    _atom_site_label
    _atom_site_fract_x
    _atom_site_fract_y
    _atom_site_fract_z
    _atom_site_U_iso_or_equiv
    _atom_site_adp_type
    _atom_site_calc_flag
    _atom_site_refinement_flags
    _atom_site_occupancy
    _atom_site_disorder_assembly
    _atom_site_disorder_group
    Cu Cu1 0.60215(4) 0.07295(3) 0.63222(3) 0.01866(8) Uani d . 1 . .
    Br Br1 0.15151(3) -0.15996(3) 1.22034(2) 0.02498(8) Uani d . 1 . .
    Br Br2 0.80441(4) 0.43866(3) -0.00230(2) 0.02942(9) Uani d . 1 . .
    O O1 0.4262(2) 0.1481(2) 0.73927(16) 0.0210(4) Uani d . 1 . .
    O O2 0.5974(2) 0.2636(2) 0.53114(17) 0.0226(4) Uani d . 1 . .
    N N1 0.6688(3) -0.1090(2) 0.7503(2) 0.0195(4) Uani d . 1 . .
    N N2 0.6996(3) -0.0301(2) 0.5008(2) 0.0193(4) Uani d . 1 . .
    C C1 0.3696(3) 0.0739(3) 0.8409(2) 0.0187(5) Uani d . 1 . .
    C C2 0.2233(3) 0.1404(3) 0.8980(2) 0.0216(5) Uani d . 1 . .
    H H2A 0.1701 0.2336 0.8604 0.026 Uiso calc R 1 . .
    C C3 0.1577(3) 0.0712(3) 1.0073(2) 0.0222(5) Uani d . 1 . .
    H H3A 0.0617 0.1176 1.0423 0.027 Uiso calc R 1 . .
    C C4 0.2363(3) -0.0692(3) 1.0654(2) 0.0209(5) Uani d . 1 . .
    C C5 0.3765(3) -0.1391(3) 1.0130(2) 0.0202(5) Uani d . 1 . .
    H H5A 0.4274 -0.2325 1.0520 0.024 Uiso calc R 1 . .
    C C6 0.4441(3) -0.0708(3) 0.9004(2) 0.0182(5) Uani d . 1 . .
    C C7 0.5935(3) -0.1509(3) 0.8535(2) 0.0195(5) Uani d . 1 . .
    H H7A 0.6390 -0.2402 0.9019 0.023 Uiso calc R 1 . .
    C C8 0.8231(3) -0.1986(3) 0.7167(3) 0.0220(5) Uani d . 1 . .
    H H8A 0.8583 -0.2707 0.7877 0.026 Uiso calc R 1 . .
    H H8B 0.8935 -0.1347 0.6889 0.026 Uiso calc R 1 . .
    C C9 0.8276(3) -0.2804(3) 0.6167(2) 0.0215(5) Uani d . 1 . .
    C C10 0.7088(3) -0.1897(3) 0.5308(2) 0.0208(5) Uani d . 1 . .
    H H10A 0.7350 -0.2262 0.4566 0.025 Uiso calc R 1 . .
    H H10B 0.6084 -0.2049 0.5677 0.025 Uiso calc R 1 . .
    C C11 0.7379(3) 0.0315(3) 0.3905(2) 0.0191(5) Uani d . 1 . .
    H H11A 0.7818 -0.0304 0.3364 0.023 Uiso calc R 1 . .
    C C12 0.7183(3) 0.1880(3) 0.3441(2) 0.0184(5) Uani d . 1 . .
    C C13 0.7662(3) 0.2337(3) 0.2195(2) 0.0200(5) Uani d . 1 . .
    H H13A 0.8138 0.1630 0.1734 0.024 Uiso calc R 1 . .
    C C14 0.7432(3) 0.3807(3) 0.1663(2) 0.0206(5) Uani d . 1 . .
    C C15 0.6701(3) 0.4888(3) 0.2346(2) 0.0221(5) Uani d . 1 . .
    H H15A 0.6534 0.5887 0.1975 0.026 Uiso calc R 1 . .
    C C16 0.6231(3) 0.4473(3) 0.3559(2) 0.0221(5) Uani d . 1 . .
    H H16A 0.5755 0.5202 0.3999 0.027 Uiso calc R 1 . .
    C C17 0.6454(3) 0.2960(3) 0.4160(2) 0.0193(5) Uani d . 1 . .
    C C18 0.7856(3) -0.4283(3) 0.6727(3) 0.0255(6) Uani d . 1 . .
    H H18A 0.7886 -0.4782 0.6098 0.038 Uiso calc R 1 . .
    H H18B 0.6840 -0.4106 0.7165 0.038 Uiso calc R 1 . .
    H H18C 0.8580 -0.4889 0.7268 0.038 Uiso calc R 1 . .
    C C19 0.9898(3) -0.3061(3) 0.5469(3) 0.0267(6) Uani d . 1 . .
    H H19A 0.9944 -0.3565 0.4841 0.040 Uiso calc R 1 . .
    H H19B 1.0627 -0.3653 0.6011 0.040 Uiso calc R 1 . .
    H H19C 1.0142 -0.2124 0.5118 0.040 Uiso calc R 1 . .
loop_
    _atom_site_aniso_label
    _atom_site_aniso_U_11
    _atom_site_aniso_U_22
    _atom_site_aniso_U_33
    _atom_site_aniso_U_12
    _atom_site_aniso_U_13
    _atom_site_aniso_U_23
    Cu1 0.02588(17) 0.01331(15) 0.01503(15) -0.00383(12) -0.00011(12)
                                                                    -0.00300(12)
    Br1 0.03447(15) 0.02289(14) 0.01814(13) -0.01260(11) 0.00257(10)
                                                                    -0.00364(10)
    Br2 0.04858(18) 0.01898(14) 0.01683(13) -0.00907(12) 0.00283(11)
                                                                    -0.00148(10)
    O1 0.0275(9) 0.0161(9) 0.0166(9) -0.0040(7) 0.0010(7) -0.0029(7)
    O2 0.0316(10) 0.0154(9) 0.0182(9) -0.0037(8) 0.0001(7) -0.0036(7)
    N1 0.0240(11) 0.0159(10) 0.0180(10) -0.0030(8) -0.0029(8) -0.0047(9)
    N2 0.0282(11) 0.0131(10) 0.0166(10) -0.0057(8) -0.0023(8) -0.0032(8)
    C1 0.0268(13) 0.0156(11) 0.0162(11) -0.0069(10) -0.0036(9) -0.0055(9)
    C2 0.0268(13) 0.0164(12) 0.0211(13) -0.0055(10) -0.0031(10) -0.0031(10)
    C3 0.0245(13) 0.0219(13) 0.0217(13) -0.0070(10) -0.0001(10) -0.0080(11)
    C4 0.0287(13) 0.0198(12) 0.0161(12) -0.0103(10) -0.0011(10) -0.0037(10)
    C5 0.0286(13) 0.0170(12) 0.0160(12) -0.0079(10) -0.0029(10) -0.0027(10)
    C6 0.0251(12) 0.0154(11) 0.0155(11) -0.0062(9) -0.0023(9) -0.0045(10)
    C7 0.0258(13) 0.0154(11) 0.0171(12) -0.0039(10) -0.0046(10) -0.0028(10)
    C8 0.0236(12) 0.0184(12) 0.0230(13) -0.0033(10) -0.0027(10) -0.0048(11)
    C9 0.0262(13) 0.0162(12) 0.0213(13) -0.0040(10) -0.0029(10) -0.0042(10)
    C10 0.0302(13) 0.0137(11) 0.0185(12) -0.0066(10) -0.0011(10) -0.0036(10)
    C11 0.0256(12) 0.0147(11) 0.0170(12) -0.0049(9) -0.0026(9) -0.0037(9)
    C12 0.0227(12) 0.0152(11) 0.0175(12) -0.0057(9) -0.0010(9) -0.0040(10)
    C13 0.0246(12) 0.0187(12) 0.0173(12) -0.0057(10) -0.0012(10) -0.0056(10)
    C14 0.0272(13) 0.0188(12) 0.0158(12) -0.0082(10) -0.0014(10) -0.0021(10)
    C15 0.0303(14) 0.0137(11) 0.0212(13) -0.0059(10) -0.0039(10) -0.0011(10)
    C16 0.0289(13) 0.0147(12) 0.0217(13) -0.0043(10) 0.0001(10) -0.0056(10)
    C17 0.0232(12) 0.0162(11) 0.0181(12) -0.0052(9) -0.0013(9) -0.0038(10)
    C18 0.0361(15) 0.0163(12) 0.0230(13) -0.0064(11) -0.0042(11) -0.0020(11)
    C19 0.0269(14) 0.0234(14) 0.0287(15) -0.0048(11) 0.0008(11) -0.0083(12)
loop_
    _geom_bond_atom_site_label_1
    _geom_bond_atom_site_label_2
    _geom_bond_site_symmetry_2
    _geom_bond_distance
    _geom_bond_publ_flag
    Cu1 O2 . 1.9027(19) y
    Cu1 O1 . 1.9146(18) y
    Cu1 N1 . 1.948(2) y
    Cu1 N2 . 1.955(2) y
    Br1 C4 . 1.902(3) ?
    Br2 C14 . 1.901(3) ?
    O1 C1 . 1.305(3) ?
    O2 C17 . 1.303(3) ?
    N1 C7 . 1.286(3) ?
    N1 C8 . 1.467(3) ?
    N2 C11 . 1.287(3) ?
    N2 C10 . 1.470(3) ?
    C1 C2 . 1.422(4) ?
    C1 C6 . 1.425(4) ?
    C2 C3 . 1.379(4) ?
    C2 H2A . 0.9300 ?
    C3 C4 . 1.402(4) ?
    C3 H3A . 0.9300 ?
    C4 C5 . 1.371(4) ?
    C5 C6 . 1.411(4) ?
    C5 H5A . 0.9300 ?
    C6 C7 . 1.442(4) ?
    C7 H7A . 0.9300 ?
    C8 C9 . 1.544(4) ?
    C8 H8A . 0.9700 ?
    C8 H8B . 0.9700 ?
    C9 C18 . 1.530(4) ?
    C9 C19 . 1.531(4) ?
    C9 C10 . 1.535(4) ?
    C10 H10A . 0.9700 ?
    C10 H10B . 0.9700 ?
    C11 C12 . 1.437(4) ?
    C11 H11A . 0.9300 ?
    C12 C13 . 1.413(4) ?
    C12 C17 . 1.432(3) ?
    C13 C14 . 1.366(4) ?
    C13 H13A . 0.9300 ?
    C14 C15 . 1.405(4) ?
    C15 C16 . 1.373(4) ?
    C15 H15A . 0.9300 ?
    C16 C17 . 1.420(4) ?
    C16 H16A . 0.9300 ?
    C18 H18A . 0.9600 ?
    C18 H18B . 0.9600 ?
    C18 H18C . 0.9600 ?
    C19 H19A . 0.9600 ?
    C19 H19B . 0.9600 ?
    C19 H19C . 0.9600 ?
loop_
    _geom_angle_atom_site_label_1
    _geom_angle_atom_site_label_2
    _geom_angle_atom_site_label_3
    _geom_angle_site_symmetry_1
    _geom_angle_site_symmetry_3
    _geom_angle
    _geom_angle_publ_flag
    O2 Cu1 O1 . . 92.77(8) ?
    O2 Cu1 N1 . . 160.11(9) ?
    O1 Cu1 N1 . . 93.32(9) ?
    O2 Cu1 N2 . . 93.40(8) ?
    O1 Cu1 N2 . . 151.78(9) ?
    N1 Cu1 N2 . . 90.14(9) ?
    C1 O1 Cu1 . . 126.57(17) ?
    C17 O2 Cu1 . . 128.01(16) ?
    C7 N1 C8 . . 119.4(2) ?
    C7 N1 Cu1 . . 125.97(19) ?
    C8 N1 Cu1 . . 114.58(17) ?
    C11 N2 C10 . . 118.7(2) ?
    C11 N2 Cu1 . . 125.90(18) ?
    C10 N2 Cu1 . . 114.85(16) ?
    O1 C1 C2 . . 118.6(2) ?
    O1 C1 C6 . . 124.7(2) ?
    C2 C1 C6 . . 116.7(2) ?
    C3 C2 C1 . . 122.2(3) ?
    C3 C2 H2A . . 118.9 ?
    C1 C2 H2A . . 118.9 ?
    C2 C3 C4 . . 119.7(2) ?
    C2 C3 H3A . . 120.1 ?
    C4 C3 H3A . . 120.1 ?
    C5 C4 C3 . . 120.3(2) ?
    C5 C4 Br1 . . 119.8(2) ?
    C3 C4 Br1 . . 119.8(2) ?
    C4 C5 C6 . . 120.7(3) ?
    C4 C5 H5A . . 119.7 ?
    C6 C5 H5A . . 119.7 ?
    C5 C6 C1 . . 120.4(2) ?
    C5 C6 C7 . . 116.8(2) ?
    C1 C6 C7 . . 122.7(2) ?
    N1 C7 C6 . . 125.3(2) ?
    N1 C7 H7A . . 117.3 ?
    C6 C7 H7A . . 117.3 ?
    N1 C8 C9 . . 112.7(2) ?
    N1 C8 H8A . . 109.0 ?
    C9 C8 H8A . . 109.0 ?
    N1 C8 H8B . . 109.0 ?
    C9 C8 H8B . . 109.0 ?
    H8A C8 H8B . . 107.8 ?
    C18 C9 C19 . . 110.4(2) ?
    C18 C9 C10 . . 106.9(2) ?
    C19 C9 C10 . . 110.3(2) ?
    C18 C9 C8 . . 110.1(2) ?
    C19 C9 C8 . . 108.4(2) ?
    C10 C9 C8 . . 110.7(2) ?
    N2 C10 C9 . . 113.6(2) ?
    N2 C10 H10A . . 108.8 ?
    C9 C10 H10A . . 108.8 ?
    N2 C10 H10B . . 108.8 ?
    C9 C10 H10B . . 108.8 ?
    H10A C10 H10B . . 107.7 ?
    N2 C11 C12 . . 125.4(2) ?
    N2 C11 H11A . . 117.3 ?
    C12 C11 H11A . . 117.3 ?
    C13 C12 C17 . . 120.1(2) ?
    C13 C12 C11 . . 116.7(2) ?
    C17 C12 C11 . . 123.1(2) ?
    C14 C13 C12 . . 120.7(2) ?
    C14 C13 H13A . . 119.7 ?
    C12 C13 H13A . . 119.7 ?
    C13 C14 C15 . . 120.3(2) ?
    C13 C14 Br2 . . 119.65(19) ?
    C15 C14 Br2 . . 120.0(2) ?
    C16 C15 C14 . . 120.2(2) ?
    C16 C15 H15A . . 119.9 ?
    C14 C15 H15A . . 119.9 ?
    C15 C16 C17 . . 121.8(2) ?
    C15 C16 H16A . . 119.1 ?
    C17 C16 H16A . . 119.1 ?
    O2 C17 C16 . . 118.9(2) ?
    O2 C17 C12 . . 124.1(2) ?
    C16 C17 C12 . . 117.0(2) ?
    C9 C18 H18A . . 109.5 ?
    C9 C18 H18B . . 109.5 ?
    H18A C18 H18B . . 109.5 ?
    C9 C18 H18C . . 109.5 ?
    H18A C18 H18C . . 109.5 ?
    H18B C18 H18C . . 109.5 ?
    C9 C19 H19A . . 109.5 ?
    C9 C19 H19B . . 109.5 ?
    H19A C19 H19B . . 109.5 ?
    C9 C19 H19C . . 109.5 ?
    H19A C19 H19C . . 109.5 ?
    H19B C19 H19C . . 109.5 ?
loop_
    _geom_torsion_atom_site_label_1
    _geom_torsion_atom_site_label_2
    _geom_torsion_atom_site_label_3
    _geom_torsion_atom_site_label_4
    _geom_torsion_site_symmetry_1
    _geom_torsion_site_symmetry_2
    _geom_torsion_site_symmetry_3
    _geom_torsion_site_symmetry_4
    _geom_torsion
    _geom_torsion_publ_flag
    O2 Cu1 O1 C1 . . . . -174.0(2) ?
    N1 Cu1 O1 C1 . . . . -12.9(2) ?
    N2 Cu1 O1 C1 . . . . 83.6(3) ?
    O1 Cu1 O2 C17 . . . . -151.9(2) ?
    N1 Cu1 O2 C17 . . . . 100.4(3) ?
    N2 Cu1 O2 C17 . . . . 0.6(2) ?
    O2 Cu1 N1 C7 . . . . 114.8(3) ?
    O1 Cu1 N1 C7 . . . . 7.2(2) ?
    N2 Cu1 N1 C7 . . . . -144.8(2) ?
    O2 Cu1 N1 C8 . . . . -61.9(3) ?
    O1 Cu1 N1 C8 . . . . -169.52(17) ?
    N2 Cu1 N1 C8 . . . . 38.50(18) ?
    O2 Cu1 N2 C11 . . . . 0.1(2) ?
    O1 Cu1 N2 C11 . . . . 102.4(3) ?
    N1 Cu1 N2 C11 . . . . -160.3(2) ?
    O2 Cu1 N2 C10 . . . . -171.27(18) ?
    O1 Cu1 N2 C10 . . . . -69.0(3) ?
    N1 Cu1 N2 C10 . . . . 28.31(19) ?
    Cu1 O1 C1 C2 . . . . -169.15(18) ?
    Cu1 O1 C1 C6 . . . . 11.1(4) ?
    O1 C1 C2 C3 . . . . -178.0(2) ?
    C6 C1 C2 C3 . . . . 1.9(4) ?
    C1 C2 C3 C4 . . . . 0.1(4) ?
    C2 C3 C4 C5 . . . . -1.3(4) ?
    C2 C3 C4 Br1 . . . . 176.5(2) ?
    C3 C4 C5 C6 . . . . 0.4(4) ?
    Br1 C4 C5 C6 . . . . -177.39(19) ?
    C4 C5 C6 C1 . . . . 1.7(4) ?
    C4 C5 C6 C7 . . . . 178.5(2) ?
    O1 C1 C6 C5 . . . . 177.1(2) ?
    C2 C1 C6 C5 . . . . -2.7(4) ?
    O1 C1 C6 C7 . . . . 0.5(4) ?
    C2 C1 C6 C7 . . . . -179.3(2) ?
    C8 N1 C7 C6 . . . . 177.2(2) ?
    Cu1 N1 C7 C6 . . . . 0.6(4) ?
    C5 C6 C7 N1 . . . . 176.6(2) ?
    C1 C6 C7 N1 . . . . -6.7(4) ?
    C7 N1 C8 C9 . . . . 108.8(3) ?
    Cu1 N1 C8 C9 . . . . -74.2(2) ?
    N1 C8 C9 C18 . . . . -86.0(3) ?
    N1 C8 C9 C19 . . . . 153.1(2) ?
    N1 C8 C9 C10 . . . . 32.0(3) ?
    C11 N2 C10 C9 . . . . 115.7(3) ?
    Cu1 N2 C10 C9 . . . . -72.2(2) ?
    C18 C9 C10 N2 . . . . 160.8(2) ?
    C19 C9 C10 N2 . . . . -79.2(3) ?
    C8 C9 C10 N2 . . . . 40.8(3) ?
    C10 N2 C11 C12 . . . . 172.3(2) ?
    Cu1 N2 C11 C12 . . . . 1.2(4) ?
    N2 C11 C12 C13 . . . . -179.2(3) ?
    N2 C11 C12 C17 . . . . -3.2(4) ?
    C17 C12 C13 C14 . . . . -0.2(4) ?
    C11 C12 C13 C14 . . . . 175.9(2) ?
    C12 C13 C14 C15 . . . . -0.6(4) ?
    C12 C13 C14 Br2 . . . . -178.50(19) ?
    C13 C14 C15 C16 . . . . 0.9(4) ?
    Br2 C14 C15 C16 . . . . 178.8(2) ?
    C14 C15 C16 C17 . . . . -0.4(4) ?
    Cu1 O2 C17 C16 . . . . 176.52(18) ?
    Cu1 O2 C17 C12 . . . . -2.5(4) ?
    C15 C16 C17 O2 . . . . -179.5(2) ?
    C15 C16 C17 C12 . . . . -0.4(4) ?
    C13 C12 C17 O2 . . . . 179.8(2) ?
    C11 C12 C17 O2 . . . . 3.9(4) ?
    C13 C12 C17 C16 . . . . 0.7(4) ?
    C11 C12 C17 C16 . . . . -175.2(2) ?
loop_
    _geom_hbond_atom_site_label_D
    _geom_hbond_atom_site_label_H
    _geom_hbond_atom_site_label_A
    _geom_hbond_site_symmetry_A
    _geom_hbond_distance_DH
    _geom_hbond_distance_HA
    _geom_hbond_distance_DA
    _geom_hbond_angle_DHA
    _geom_hbond_publ_flag
    C16 H16A O2 2_666 0.93 2.44 3.342(3) 163 y
    C10 H10B Cg1 2_656 0.97 2.50 3.324(3) 142 y
