# Supplementary material for: {4,4′-Dibromo-2,2′-[2,2-dimethyl­propane-1,3-diylbis(nitrilo­methyl­idyne)]diphenolato-κ4 O,N,N′,O′}copper(II)
Source: Acta Crystallogr Sect E Struct Rep Online. 2008 Nov 13;64(Pt 12):m1541–2. doi: 10.1107/S1600536808036635 (PMC2959884; doi:10.1107/S1600536808036635)
Supplement: Supplementary file 2 [file e-64-m1541-Isup2.hkl]

# 
# h,k,l, Fc-squared, Fo-squared, sigma(Fo-squared) and status flag 
# 
data_I
_shelx_title ' brsalcum in P-1    (100K)' 
_shelx_refln_list_code          4 
_shelx_F_calc_maximum      243.76 
_exptl_crystal_F_000       522.00 
_reflns_d_resolution_high  0.7108 
 
loop_ 
 _symmetry_equiv_pos_as_xyz 
 'x, y, z' 
 '-x, -y, -z' 
 
_cell_length_a     9.1416 
_cell_length_b     9.6398 
_cell_length_c    11.5382 
_cell_angle_alpha  75.210 
_cell_angle_beta   78.913 
_cell_angle_gamma  73.435 
 
_shelx_F_squared_multiplier     1.000 
 
loop_ 
 _refln_index_h 
 _refln_index_k 
 _refln_index_l 
 _refln_F_squared_calc 
 _refln_F_squared_meas 
 _refln_F_squared_sigma 
 _refln_observed_status 
   1   0   0     1956.63     2190.00     52.37 o 
   2   0   0    16700.01    17097.57    276.72 o 
   3   0   0     2256.43     2157.24     29.72 o 
   4   0   0     4508.53     4053.88     54.80 o 
   5   0   0    10151.92     9580.50    119.50 o 
   6   0   0      158.77      145.18      5.88 o 
   7   0   0      443.74      407.11     10.64 o 
   8   0   0        0.47       34.95     11.28 o 
   9   0   0      665.21      661.48     18.09 o 
  10   0   0       41.45       46.92     18.17 o 
  11   0   0       43.94       54.46     18.68 o 
  12   0   0       23.64       34.89     26.73 o 
 -11   1   0      103.00      107.39     20.11 o 
 -10   1   0        0.51        9.98     12.98 o 
  -9   1   0      916.51      935.85     30.92 o 
  -8   1   0        5.03      -16.68      9.27 o 
  -7   1   0     2557.90     2450.01     34.65 o 
  -6   1   0      906.56      775.88     13.22 o 
  -5   1   0      478.74      426.02      9.85 o 
  -4   1   0      275.67      244.77      7.54 o 
  -3   1   0       50.63       63.41     12.40 o 
  -2   1   0      181.04      176.11     10.31 o 
  -1   1   0    17121.50    17179.63    327.62 o 
   0   1   0     7866.56     9308.71    353.14 o 
   1   1   0       20.35       36.47      1.08 o 
   2   1   0     1562.49     1627.93     21.07 o 
   3   1   0     1982.98     1845.03     24.27 o 
   4   1   0     9396.01     8967.33    100.50 o 
   5   1   0      793.01      666.11      9.80 o 
   6   1   0      378.09      363.23      8.02 o 
   7   1   0      935.31      930.61     14.05 o 
   8   1   0     1735.54     1682.20     33.10 o 
   9   1   0      111.18       92.87     10.79 o 
  10   1   0      143.94      155.61     14.77 o 
  11   1   0      265.77      288.17     17.63 o 
  12   1   0       12.00       25.28     20.67 o 
 -11   2   0        1.69       -8.73     20.84 o 
 -10   2   0      215.16      220.29     16.74 o 
  -9   2   0      191.49      211.24     19.67 o 
  -8   2   0     1374.30     1392.88     61.88 o 
  -7   2   0        1.72       -0.14      9.57 o 
  -6   2   0       14.51       17.38      6.95 o 
  -5   2   0     2032.63     1747.99     28.54 o 
  -4   2   0      248.89      237.91      8.84 o 
  -3   2   0     1486.94     1254.31     25.39 o 
  -2   2   0     1395.45     1317.57     38.92 o 
  -1   2   0      788.33      679.98     16.12 o 
   0   2   0     1365.36     1595.63     26.16 o 
   1   2   0     1945.05     2345.31     55.74 o 
   2   2   0      280.01      254.78      6.25 o 
   3   2   0     2977.42     3054.51     35.30 o 
   4   2   0      132.70      134.27      3.54 o 
   5   2   0       14.00       10.24      2.81 o 
   6   2   0     1209.79     1132.13     14.17 o 
   7   2   0     2221.88     2040.90     26.27 o 
   8   2   0      767.20      740.44     15.81 o 
   9   2   0      473.53      463.45     19.14 o 
  10   2   0      212.51      231.76     16.54 o 
  11   2   0       21.28       26.98     14.14 o 
  12   2   0      423.17      453.02     20.82 o 
 -11   3   0       11.01       -7.66     19.01 o 
 -10   3   0      194.15      212.07     19.02 o 
  -9   3   0      275.14      319.73     17.17 o 
  -8   3   0       40.40       80.19     12.07 o 
  -7   3   0       43.70       34.28     10.41 o 
  -6   3   0     2585.86     2457.93     42.73 o 
  -5   3   0      101.44      104.80      7.53 o 
  -4   3   0     7015.50     6739.78    106.16 o 
  -3   3   0     2177.42     1969.01     33.37 o 
  -2   3   0      894.56      755.25     19.59 o 
  -1   3   0     6596.33     6896.41    136.50 o 
   0   3   0    10187.67    11669.59    204.28 o 
   1   3   0     2053.09     2362.31     38.30 o 
   2   3   0     3329.23     3956.13     71.69 o 
   3   3   0     6181.08     6322.56     89.81 o 
   4   3   0      579.03      613.03      8.66 o 
   5   3   0      408.39      381.07      5.64 o 
   6   3   0        2.03       -2.96      3.20 o 
   7   3   0      552.07      531.62      8.77 o 
   8   3   0      765.36      721.79     13.11 o 
   9   3   0       25.22        6.05      8.01 o 
  10   3   0        4.00        4.25     11.83 o 
  11   3   0      302.96      311.17     17.39 o 
  12   3   0        2.96      -30.35     15.35 o 
 -10   4   0        1.01       13.64     17.79 o 
  -9   4   0      126.85      131.10     15.62 o 
  -8   4   0       66.36       48.12     13.18 o 
  -7   4   0      695.56      645.35     22.55 o 
  -6   4   0       39.34       30.25     11.15 o 
  -5   4   0     2137.68     2045.29     35.91 o 
  -4   4   0       75.72       74.32      6.50 o 
  -3   4   0      517.04      477.19     12.65 o 
  -2   4   0     8455.99     8596.93    133.72 o 
  -1   4   0     1591.99     1732.28     37.38 o 
   0   4   0     1611.86     1637.22     30.95 o 
   1   4   0     2426.49     2853.32     51.56 o 
   2   4   0    13233.07    15190.78    349.56 o 
   3   4   0     5334.10     5601.23     92.63 o 
   4   4   0     2612.30     2622.32     33.90 o 
   5   4   0     1531.46     1593.75     19.23 o 
   6   4   0        5.95       13.63      4.01 o 
   7   4   0     4639.04     4763.71     52.30 o 
   8   4   0       36.47       21.11      6.03 o 
   9   4   0        4.96       -0.94      9.32 o 
  10   4   0      295.49      317.20     19.77 o 
  11   4   0      173.34      193.92     14.87 o 
  12   4   0       46.60       28.62     14.04 o 
 -10   5   0       55.10       55.51     19.01 o 
  -9   5   0      304.29      373.11     20.58 o 
  -8   5   0        0.45        6.98     16.78 o 
  -7   5   0      369.80      366.36     14.76 o 
  -6   5   0      842.74      781.28     23.61 o 
  -5   5   0     2222.23     2039.83     44.19 o 
  -4   5   0     3234.45     3085.92     56.54 o 
  -3   5   0     1661.41     1650.13     32.44 o 
  -2   5   0      287.94      291.49     12.87 o 
  -1   5   0       49.13       51.48      6.51 o 
   0   5   0       65.60       77.48      5.30 o 
   1   5   0     5382.75     5870.43    116.86 o 
   2   5   0    11747.18    13127.56    204.28 o 
   3   5   0     1063.13     1038.80     18.02 o 
   4   5   0       15.61       18.17      3.96 o 
   5   5   0      793.94      869.02     13.03 o 
   6   5   0     4538.43     4362.81     53.71 o 
   7   5   0      207.00      222.38      8.64 o 
   8   5   0      781.03      768.22     14.47 o 
   9   5   0     1513.12     1465.05     24.75 o 
  10   5   0       12.63        8.34     10.91 o 
  11   5   0      575.15      584.46     24.95 o 
  12   5   0        2.00      -17.42     19.75 o 
  -9   6   0        1.28       17.40     17.75 o 
  -8   6   0        7.81       22.44     15.54 o 
  -7   6   0     1322.21     1339.10     31.40 o 
  -6   6   0      766.92      709.08     20.82 o 
  -5   6   0     3735.18     3627.91     61.18 o 
  -4   6   0       88.53      101.97      9.23 o 
  -3   6   0      306.76      301.99     11.17 o 
  -2   6   0      661.12      676.21     21.86 o 
  -1   6   0     3016.20     3044.97     51.73 o 
   0   6   0      684.39      750.43     19.10 o 
   1   6   0      303.29      316.93     10.64 o 
   2   6   0      639.12      654.81     13.19 o 
   3   6   0       11.91        9.02      4.54 o 
   4   6   0      117.22      106.75      5.29 o 
   5   6   0      336.23      294.24      7.94 o 
   6   6   0      581.82      522.01     14.25 o 
   7   6   0      161.92      162.79     10.03 o 
   8   6   0       68.75       49.02     10.25 o 
   9   6   0        4.72        2.39      9.35 o 
  10   6   0      269.41      300.06     14.57 o 
  11   6   0       40.21       25.54     16.11 o 
  12   6   0        2.49      -35.97     17.98 o 
  -8   7   0       57.40       34.50     34.22 o 
  -7   7   0      144.42      145.39     15.04 o 
  -6   7   0      521.03      524.88     18.67 o 
  -5   7   0      739.31      692.08     21.28 o 
  -4   7   0      183.56      175.38     10.76 o 
  -3   7   0     1374.23     1310.11     25.37 o 
  -2   7   0     2711.64     2622.04     40.74 o 
  -1   7   0      133.43      132.40     11.07 o 
   0   7   0      996.21     1036.29     25.99 o 
   1   7   0     5157.89     5427.60     85.87 o 
   2   7   0        0.81       -9.48      5.23 o 
   3   7   0     3542.50     3478.95     50.01 o 
   4   7   0      303.42      318.28     10.33 o 
   5   7   0      244.45      249.47     10.36 o 
   6   7   0     1508.23     1447.61     31.11 o 
   7   7   0      188.92      198.56     13.85 o 
   8   7   0      136.46      135.77     12.52 o 
   9   7   0      178.38      174.62     14.44 o 
  10   7   0      112.30      116.78     13.84 o 
  11   7   0       15.58       24.80     15.89 o 
  12   7   0        9.11       15.67     21.52 o 
  -7   8   0       50.94       47.32     15.79 o 
  -6   8   0       47.27       54.96     18.53 o 
  -5   8   0       97.61       82.09     17.10 o 
  -4   8   0       66.98       51.21     11.37 o 
  -3   8   0      407.09      370.72     15.41 o 
  -2   8   0      171.06      178.21     10.05 o 
  -1   8   0       59.13       47.53      7.80 o 
   0   8   0     3962.05     3849.14     92.67 o 
   1   8   0       92.67      116.08     15.68 o 
   2   8   0     3464.53     3505.11     70.44 o 
   3   8   0      546.83      540.50     17.44 o 
   4   8   0      118.06      116.72     10.59 o 
   5   8   0     6389.34     6122.43    108.37 o 
   6   8   0      703.81      627.32     20.04 o 
   7   8   0      224.50      245.50     14.37 o 
   8   8   0      394.41      385.43     18.84 o 
   9   8   0     1485.02     1506.79     40.52 o 
  10   8   0      534.71      546.42     20.95 o 
  11   8   0      394.30      438.87     23.79 o 
  -6   9   0      110.46      107.13     30.22 o 
  -5   9   0      107.47       88.84     14.23 o 
  -4   9   0      156.78      144.95     16.07 o 
  -3   9   0       74.36       44.46     11.02 o 
  -2   9   0     1024.23     1031.84     26.64 o 
  -1   9   0      237.25      210.92     14.79 o 
   0   9   0      510.89      413.28     19.30 o 
   1   9   0       20.49       19.24     11.84 o 
   2   9   0      121.60      111.16     12.05 o 
   3   9   0      161.66      160.03     14.38 o 
   4   9   0     2213.15     2249.93     45.06 o 
   5   9   0       68.50       79.96     12.09 o 
   6   9   0      115.93      106.69     12.68 o 
   7   9   0      742.37      713.66     23.08 o 
   8   9   0      289.18      285.31     18.53 o 
   9   9   0     1388.48     1420.93     47.19 o 
  10   9   0      149.82      147.15     17.00 o 
  11   9   0        1.46      -14.49     18.02 o 
  -5  10   0      301.06      274.42     33.07 o 
  -4  10   0       63.63       35.20     14.47 o 
  -3  10   0     1852.77     1704.23     39.24 o 
  -2  10   0       93.11      102.54     23.02 o 
  -1  10   0       52.03       21.22     20.82 o 
   0  10   0     1402.03     1274.80     36.75 o 
   1  10   0      326.31      332.30     18.33 o 
   2  10   0     1265.28     1216.09     32.32 o 
   3  10   0      117.50      122.45     13.48 o 
   4  10   0      331.12      353.36     16.84 o 
   5  10   0      673.45      639.27     22.15 o 
   6  10   0       42.42       12.70     12.89 o 
   7  10   0      103.56      118.00     15.15 o 
   8  10   0      340.45      349.50     20.51 o 
   9  10   0       29.10       18.22     20.67 o 
  10  10   0       31.70       20.10     18.50 o 
  -4  11   0      683.72      698.56     34.83 o 
  -3  11   0       13.52        7.13     17.56 o 
  -2  11   0       17.38        9.74     16.08 o 
  -1  11   0     1006.52      919.85     33.20 o 
   0  11   0      176.64      206.03     17.62 o 
   1  11   0     1509.40     1440.12     41.65 o 
   2  11   0      436.17      441.72     20.40 o 
   3  11   0      337.55      349.96     18.08 o 
   4  11   0      777.96      678.84     24.17 o 
   5  11   0      889.77      833.36     26.32 o 
   6  11   0       25.66       18.26     14.00 o 
   7  11   0       49.09       25.78     15.50 o 
   8  11   0      596.23      539.94     23.01 o 
   9  11   0       17.26       24.61     18.68 o 
  -2  12   0       25.59       13.04     17.73 o 
  -1  12   0        4.66        6.97     16.72 o 
   0  12   0      269.17      261.31     20.04 o 
   1  12   0       21.49        5.50     15.28 o 
   2  12   0      228.22      265.99     22.66 o 
   3  12   0      546.74      527.05     22.71 o 
   4  12   0      944.66      896.06     35.71 o 
   5  12   0      369.86      320.59     19.76 o 
   6  12   0      164.65      142.29     17.11 o 
   7  12   0      391.68      381.87     30.81 o 
   2  13   0      269.67      266.51     18.91 o 
   3  13   0       10.22        8.92     16.35 o 
   4  13   0      230.32      226.44     19.40 o 
  -7 -12   1      137.41      109.73     19.89 o 
  -6 -12   1      512.40      499.86     31.60 o 
  -5 -12   1      217.62      215.77     18.28 o 
  -4 -12   1     1397.32     1321.27     34.28 o 
  -3 -12   1       19.01       29.05     15.53 o 
  -2 -12   1       11.90      -14.25     14.61 o 
  -1 -12   1     1252.66     1148.77     31.50 o 
   0 -12   1      378.03      394.09     61.19 o 
   1 -12   1      703.43      600.63     44.94 o 
  -8 -11   1      253.01      274.08     20.70 o 
  -7 -11   1        2.58      -21.57     14.86 o 
  -6 -11   1      203.75      167.88     15.64 o 
  -5 -11   1       75.60       80.24     14.88 o 
  -4 -11   1       56.37       78.56     14.60 o 
  -3 -11   1       12.73       25.05     13.73 o 
  -2 -11   1     1448.42     1356.62     33.40 o 
  -1 -11   1       42.22       22.84     13.83 o 
   0 -11   1     1109.08     1058.97     51.03 o 
   1 -11   1       71.57       64.65     26.87 o 
   2 -11   1       98.50       45.46     17.29 o 
   3 -11   1      603.35      519.29     26.67 o 
  -9 -10   1     1017.31     1008.92     32.55 o 
  -8 -10   1       80.37      105.29     17.14 o 
  -7 -10   1       52.42       41.75     20.24 o 
  -6 -10   1      260.55      232.80     15.27 o 
  -5 -10   1       97.85       65.98     13.31 o 
  -4 -10   1     1125.49     1045.45     27.31 o 
  -3 -10   1      214.28      232.91     14.29 o 
  -2 -10   1       43.01       53.89     16.13 o 
  -1 -10   1       21.02       45.23     55.27 o 
   0 -10   1        0.30      -15.88     21.76 o 
   1 -10   1      456.05      375.64     58.37 o 
   2 -10   1      862.85      718.72     77.81 o 
   3 -10   1       17.14       10.97     16.60 o 
   4 -10   1       57.97       60.87     14.78 o 
   5 -10   1        2.03       -5.48     16.01 o 
 -10  -9   1      554.53      570.27     29.77 o 
  -9  -9   1      151.59      156.58     17.75 o 
  -8  -9   1      361.65      359.66     19.53 o 
  -7  -9   1      619.71      587.69     22.20 o 
  -6  -9   1      145.41      111.05     12.78 o 
  -5  -9   1     1831.22     1764.29     37.70 o 
  -4  -9   1      647.42      559.15     19.46 o 
  -3  -9   1       75.14       62.88     10.77 o 
  -2  -9   1     2080.72     2010.66     49.52 o 
  -1  -9   1     1204.13     1217.66     49.24 o 
   0  -9   1      638.04      643.63     34.90 o 
   1  -9   1        2.54      -24.89     32.99 o 
   2  -9   1      436.76      403.05     30.84 o 
   3  -9   1        8.70        2.41     10.24 o 
   4  -9   1      617.11      570.04     28.14 o 
   5  -9   1      335.60      363.15     17.84 o 
   6  -9   1       66.72       48.15     17.15 o 
 -11  -8   1       20.68       17.93     19.18 o 
 -10  -8   1      147.88      176.00     16.66 o 
  -9  -8   1       18.01       13.38     15.26 o 
  -8  -8   1      538.60      547.03     22.74 o 
  -7  -8   1        9.85       -2.15     18.92 o 
  -6  -8   1     2601.76     2522.16     49.01 o 
  -5  -8   1      380.91      377.89     16.97 o 
  -4  -8   1      349.39      362.90     17.82 o 
  -3  -8   1     5325.65     5123.61     91.17 o 
  -2  -8   1     1050.30     1108.27     25.55 o 
  -1  -8   1     2579.58     2538.83     81.81 o 
   0  -8   1      880.13      870.19     32.04 o 
   1  -8   1      641.85      661.43     39.06 o 
   2  -8   1      672.91      651.04     38.37 o 
   3  -8   1     2141.19     2014.93     62.77 o 
   4  -8   1      126.87      150.70     11.74 o 
   5  -8   1       67.49       50.86     13.18 o 
   6  -8   1      303.56      313.34     32.01 o 
   7  -8   1       47.51       19.99     15.58 o 
 -11  -7   1        6.69       -7.15     15.80 o 
 -10  -7   1     1160.67     1223.21     30.28 o 
  -9  -7   1       16.44        8.69     13.06 o 
  -8  -7   1       26.28        8.60     11.68 o 
  -7  -7   1      143.24      136.19     13.17 o 
  -6  -7   1      968.60      935.22     21.16 o 
  -5  -7   1      104.24      108.85      8.52 o 
  -4  -7   1      158.81      138.29      8.04 o 
  -3  -7   1      180.85      194.50      7.42 o 
  -2  -7   1     1674.03     1650.47     27.81 o 
  -1  -7   1      250.95      265.58     11.27 o 
   0  -7   1      528.57      564.89     16.48 o 
   1  -7   1     1922.54     1892.10     44.38 o 
   2  -7   1     2444.47     2372.21     54.97 o 
   3  -7   1      295.09      284.26     11.99 o 
   4  -7   1       58.77       47.96     14.47 o 
   5  -7   1     1540.40     1528.91     40.28 o 
   6  -7   1        3.98        1.94     14.97 o 
   7  -7   1      718.80      723.35     26.00 o 
   8  -7   1       18.88       26.55     16.28 o 
 -12  -6   1        2.77      -12.04     22.23 o 
 -11  -6   1      774.00      809.78     26.49 o 
 -10  -6   1       18.89       18.75     13.99 o 
  -9  -6   1      264.81      260.86     18.50 o 
  -8  -6   1      557.29      539.17     16.96 o 
  -7  -6   1      994.48      976.72     20.71 o 
  -6  -6   1     3969.14     3866.40     62.76 o 
  -5  -6   1      530.01      492.23     13.77 o 
  -4  -6   1        1.13       -4.39      4.39 o 
  -3  -6   1       12.62       18.17      5.00 o 
  -2  -6   1     2854.35     2896.88     41.78 o 
  -1  -6   1      825.28      808.82     22.96 o 
   0  -6   1       22.93       38.24      6.11 o 
   1  -6   1       19.29       12.40      6.47 o 
   2  -6   1      163.79      171.69     16.09 o 
   3  -6   1        2.63        0.52      7.82 o 
   4  -6   1      877.43      831.81     23.15 o 
   5  -6   1      153.94      150.30     15.68 o 
   6  -6   1      144.67      118.12     16.85 o 
   7  -6   1       45.27       10.70     20.97 o 
   8  -6   1       54.76       48.83     15.72 o 
   9  -6   1      516.76      577.36     50.22 o 
 -12  -5   1      271.64      243.00     25.29 o 
 -11  -5   1       34.78       12.27     13.50 o 
 -10  -5   1      107.76       94.40     12.66 o 
  -9  -5   1      190.27      207.01     11.47 o 
  -8  -5   1      957.64      977.63     17.44 o 
  -7  -5   1     4100.01     4025.37     62.91 o 
  -6  -5   1     1364.78     1334.27     18.82 o 
  -5  -5   1      544.29      524.60     10.07 o 
  -4  -5   1     2830.97     2874.20     39.03 o 
  -3  -5   1    13493.48    14545.62    196.72 o 
  -2  -5   1     3549.05     3783.08     56.88 o 
  -1  -5   1     2384.03     2612.43     54.02 o 
   0  -5   1     2790.94     2743.35     46.08 o 
   1  -5   1      257.19      256.76      8.98 o 
   2  -5   1     5671.70     5494.57     98.41 o 
   3  -5   1        0.90        1.28      6.54 o 
   4  -5   1        1.14      -10.27      7.95 o 
   5  -5   1      363.51      348.65     13.16 o 
   6  -5   1      375.26      324.90     22.15 o 
   7  -5   1      722.19      672.74     36.29 o 
   8  -5   1      452.12      478.12     25.60 o 
   9  -5   1       54.66       65.32     17.13 o 
  10  -5   1      146.82      177.43     36.46 o 
 -12  -4   1      253.25      271.37     30.21 o 
 -11  -4   1        6.51      -23.43     12.79 o 
 -10  -4   1      229.31      224.97     12.06 o 
  -9  -4   1      243.83      267.54     12.17 o 
  -8  -4   1      861.30      890.11     15.32 o 
  -7  -4   1      133.58      126.98      6.26 o 
  -6  -4   1       38.92       45.18      4.65 o 
  -5  -4   1      609.05      613.68      9.92 o 
  -4  -4   1     3291.73     3250.24     41.17 o 
  -3  -4   1     3555.99     3683.26     55.45 o 
  -2  -4   1       71.09       69.94      5.01 o 
  -1  -4   1     3400.73     3641.86     65.55 o 
   0  -4   1     2185.03     2637.30     48.38 o 
   1  -4   1    22033.07    22237.11    388.48 o 
   2  -4   1      630.45      722.20     17.45 o 
   3  -4   1      560.45      589.21     16.01 o 
   4  -4   1     1798.03     1782.25     34.65 o 
   5  -4   1     3825.52     3647.07     60.73 o 
   6  -4   1     2487.41     2334.62     41.53 o 
   7  -4   1      144.63      148.55     14.33 o 
   8  -4   1       31.39       26.21     14.49 o 
   9  -4   1       23.53       42.94     14.94 o 
  10  -4   1      311.98      356.61     21.19 o 
 -12  -3   1      175.14      168.67     15.93 o 
 -11  -3   1      344.26      344.40     15.93 o 
 -10  -3   1       20.95       20.52     12.28 o 
  -9  -3   1      115.60      121.63      9.56 o 
  -8  -3   1     2412.21     2322.17     29.46 o 
  -7  -3   1      149.90      173.32      6.39 o 
  -6  -3   1      826.56      739.65      9.99 o 
  -5  -3   1      159.93      159.73      3.63 o 
  -4  -3   1     1135.51     1114.95     15.50 o 
  -3  -3   1     1162.09     1082.86     16.87 o 
  -2  -3   1      207.62      245.70      7.84 o 
  -1  -3   1       14.74       13.07      3.36 o 
   0  -3   1    10333.72    11230.53    197.36 o 
   1  -3   1      128.04       97.40      8.21 o 
   2  -3   1      741.31      820.85     39.31 o 
   3  -3   1     3006.29     2915.33     47.48 o 
   4  -3   1     1213.17     1067.73     27.34 o 
   5  -3   1     7340.94     6639.11     97.01 o 
   6  -3   1      350.14      340.19     12.66 o 
   7  -3   1      173.98      170.06     12.59 o 
   8  -3   1      606.95      599.00     23.18 o 
   9  -3   1      903.97      974.98     57.90 o 
  10  -3   1      247.60      251.17     19.48 o 
  11  -3   1        9.93       -5.00     18.90 o 
 -12  -2   1       24.89       27.49     14.98 o 
 -11  -2   1      320.84      356.20     18.32 o 
 -10  -2   1      228.89      248.62     13.51 o 
  -9  -2   1      885.64      895.46     24.41 o 
  -8  -2   1     1681.71     1632.51     25.14 o 
  -7  -2   1     2523.54     2502.71     28.58 o 
  -6  -2   1        4.22        6.66      3.61 o 
  -5  -2   1      109.93      133.08      3.88 o 
  -4  -2   1    11846.58    11708.00    113.76 o 
  -3  -2   1      131.54      138.98      3.51 o 
  -2  -2   1     3846.74     4185.56     52.15 o 
  -1  -2   1     1408.48     1644.87     26.88 o 
   0  -2   1     2456.69     2579.23     46.56 o 
   1  -2   1     7121.03     7123.89    159.60 o 
   2  -2   1      812.81      800.97     21.59 o 
   3  -2   1        0.79       -5.33      5.73 o 
   4  -2   1      278.59      202.65      6.53 o 
   5  -2   1      957.00      801.66     21.87 o 
   6  -2   1      992.50      926.42     19.98 o 
   7  -2   1      142.53      123.83     10.77 o 
   8  -2   1      290.91      278.55     16.00 o 
   9  -2   1      180.03      183.88     16.51 o 
  10  -2   1        1.01      -13.16     17.47 o 
  11  -2   1      213.76      228.51     25.00 o 
 -12  -1   1       38.89       33.20     21.34 o 
 -11  -1   1       45.76       40.73     16.95 o 
 -10  -1   1      286.50      296.81     16.31 o 
  -9  -1   1      565.53      547.35     18.45 o 
  -8  -1   1      695.38      696.85     17.31 o 
  -7  -1   1       18.59       23.84      4.75 o 
  -6  -1   1       26.44       24.48      3.72 o 
  -5  -1   1     6605.20     6307.36     61.23 o 
  -4  -1   1      360.91      313.68      5.60 o 
  -3  -1   1     2875.57     2816.47     31.51 o 
  -2  -1   1     3546.89     3744.30     42.58 o 
  -1  -1   1     5403.72     5822.83     85.68 o 
   0  -1   1     4267.67     4784.00     93.07 o 
   1  -1   1     5437.09     5603.56    110.38 o 
   2  -1   1       90.45      108.91      6.94 o 
   3  -1   1     2186.30     2100.58     36.16 o 
   4  -1   1     3362.78     3016.96     47.49 o 
   5  -1   1       36.34        8.64      5.05 o 
   6  -1   1        8.05       15.73      6.43 o 
   7  -1   1      816.77      804.08     18.25 o 
   8  -1   1       69.76       75.35     15.38 o 
   9  -1   1      294.90      299.21     17.78 o 
  10  -1   1      132.18      132.47     17.02 o 
  11  -1   1      112.03      102.66     26.38 o 
  12  -1   1       48.07       -0.28     93.09 o 
 -12   0   1      287.62      325.01     33.85 o 
 -11   0   1        6.94       -1.81     15.47 o 
 -10   0   1      146.70      132.08     18.06 o 
  -9   0   1      167.79      196.57     15.24 o 
  -8   0   1      342.56      329.87     11.31 o 
  -7   0   1      419.04      386.94      9.31 o 
  -6   0   1      702.68      676.42      9.51 o 
  -5   0   1     1458.08     1324.87     15.68 o 
  -4   0   1      905.94      869.79     11.16 o 
  -3   0   1     2174.58     2065.00     25.71 o 
  -2   0   1       40.00       43.63      2.29 o 
  -1   0   1    11413.13    11658.62    187.87 o 
   0   0   1      103.32      134.11      5.01 o 
   1   0   1        4.30       14.17      1.24 o 
   2   0   1    12796.34    12673.65    167.71 o 
   3   0   1    21586.53    20659.55    273.18 o 
   4   0   1     4517.17     4108.71     52.95 o 
   5   0   1     5665.04     5508.40     62.85 o 
   6   0   1      671.99      595.86     10.47 o 
   7   0   1      747.21      721.49     12.85 o 
   8   0   1     2794.44     2759.38     41.35 o 
   9   0   1      191.41      154.19     11.69 o 
  10   0   1       63.48       64.61     14.09 o 
  11   0   1       24.84       22.28     20.31 o 
  12   0   1      164.03      160.86     25.68 o 
 -11   1   1       84.17      120.08     23.26 o 
 -10   1   1      583.42      635.62     27.97 o 
  -9   1   1        1.39        9.91      7.91 o 
  -8   1   1     1911.23     1891.30     33.10 o 
  -7   1   1        5.95       18.81      6.51 o 
  -6   1   1      411.20      420.64      9.56 o 
  -5   1   1     2129.06     1940.59     23.92 o 
  -4   1   1     2244.67     2055.52     27.23 o 
  -3   1   1     2411.65     2187.67     35.32 o 
  -2   1   1        5.13        3.32      2.21 o 
  -1   1   1     1545.44     1594.49     20.45 o 
   0   1   1     1183.96     1363.97     16.50 o 
   1   1   1      249.35      232.29      5.09 o 
   2   1   1    21516.01    22589.73    256.34 o 
   3   1   1    12232.91    12373.25    154.76 o 
   4   1   1     3198.05     3182.97     41.42 o 
   5   1   1      593.42      642.22      9.64 o 
   6   1   1       15.57       40.11      4.95 o 
   7   1   1     3508.91     3171.64     41.04 o 
   8   1   1       26.11        0.33      9.04 o 
   9   1   1       29.39       17.08     12.50 o 
  10   1   1      761.32      764.65     34.11 o 
  11   1   1       71.58       65.98     15.23 o 
  12   1   1      338.77      388.80     24.56 o 
 -11   2   1      160.91      129.26     29.75 o 
 -10   2   1        1.42      -12.09     14.90 o 
  -9   2   1      776.97      836.45     46.17 o 
  -8   2   1        1.63       18.89     10.75 o 
  -7   2   1      108.04       91.75      9.65 o 
  -6   2   1     3845.76     3676.42     49.82 o 
  -5   2   1     5654.05     5623.79     69.75 o 
  -4   2   1     3986.71     3650.43     53.69 o 
  -3   2   1     5245.43     5373.58     82.10 o 
  -2   2   1     2288.95     2229.21     34.66 o 
  -1   2   1     4377.03     4609.08     72.86 o 
   0   2   1    22990.93    29275.77    477.12 o 
   1   2   1        0.89       -1.11      1.82 o 
   2   2   1      485.39      577.88      8.56 o 
   3   2   1     3331.97     3434.93     43.74 o 
   4   2   1       59.94       39.51      2.86 o 
   5   2   1      670.60      638.68      9.37 o 
   6   2   1      617.79      532.28      9.13 o 
   7   2   1     1142.29     1038.40     15.11 o 
   8   2   1        6.79      -13.62      7.38 o 
   9   2   1      183.21      169.09     14.85 o 
  10   2   1       91.12       67.55     13.25 o 
  11   2   1      284.34      320.44     20.93 o 
  12   2   1       27.64       26.21     15.68 o 
 -11   3   1       20.74       62.16     22.56 o 
 -10   3   1       17.48       11.22     17.43 o 
  -9   3   1      231.98      248.50     16.51 o 
  -8   3   1      121.74      127.23     13.22 o 
  -7   3   1      516.51      511.47     16.71 o 
  -6   3   1      125.04      157.42     13.48 o 
  -5   3   1      984.04      912.91     15.87 o 
  -4   3   1      503.15      472.85     10.21 o 
  -3   3   1     1850.29     1642.14     21.99 o 
  -2   3   1     5548.15     5506.40     89.23 o 
  -1   3   1     8500.93     8928.78    154.66 o 
   0   3   1      454.74      531.89     10.29 o 
   1   3   1     3031.55     3812.12     73.39 o 
   2   3   1    14983.07    16699.96    271.33 o 
   3   3   1     1357.87     1451.35     18.80 o 
   4   3   1     4168.86     4134.98     42.88 o 
   5   3   1     1140.21     1084.51     12.55 o 
   6   3   1      909.31      897.13     11.36 o 
   7   3   1     2428.73     2303.28     27.42 o 
   8   3   1       67.29       70.42      8.82 o 
   9   3   1       14.10       20.45      8.86 o 
  10   3   1        0.15       -7.59     12.50 o 
  11   3   1      214.53      206.40     15.96 o 
  12   3   1        8.03        3.32     15.40 o 
 -10   4   1      104.97      106.25     21.26 o 
  -9   4   1      344.81      381.40     21.60 o 
  -8   4   1        6.97      -11.13     12.50 o 
  -7   4   1      365.38      352.92     14.29 o 
  -6   4   1        8.42      -20.78     10.39 o 
  -5   4   1      593.84      572.72     13.60 o 
  -4   4   1     1404.72     1328.29     23.73 o 
  -3   4   1     1127.22     1073.77     17.86 o 
  -2   4   1      187.53      198.26      8.84 o 
  -1   4   1        1.74       -3.40      4.11 o 
   0   4   1     1102.11     1399.45     23.55 o 
   1   4   1     6384.20     7395.66    164.26 o 
   2   4   1      401.79      395.60     14.83 o 
   3   4   1     2148.24     2265.30     33.47 o 
   4   4   1     3538.01     3805.50     48.19 o 
   5   4   1      205.38      197.20      5.22 o 
   6   4   1     6921.63     7053.41     68.72 o 
   7   4   1      578.59      538.76     10.30 o 
   8   4   1       27.80       32.48      6.35 o 
   9   4   1      498.84      462.92     19.68 o 
  10   4   1     1544.23     1482.51     34.20 o 
  11   4   1      219.91      211.77     16.14 o 
  12   4   1      177.78      159.36     16.43 o 
 -10   5   1      214.42      240.06     25.16 o 
  -9   5   1       56.24       82.10     17.27 o 
  -8   5   1      227.67      225.38     15.83 o 
  -7   5   1      498.00      510.95     17.95 o 
  -6   5   1     1063.18     1052.70     22.26 o 
  -5   5   1      108.60      128.56     11.65 o 
  -4   5   1       26.55       15.98      7.21 o 
  -3   5   1     5610.87     5409.29     85.12 o 
  -2   5   1       68.90       77.59     10.68 o 
  -1   5   1     3879.87     4076.39     59.59 o 
   0   5   1       77.61      154.41      5.71 o 
   1   5   1      175.29      166.24      6.81 o 
   2   5   1     2832.96     3290.23     56.75 o 
   3   5   1       65.11      112.87      6.70 o 
   4   5   1      679.04      672.01     11.21 o 
   5   5   1     6133.57     6262.11     72.92 o 
   6   5   1      148.29      164.46      6.34 o 
   7   5   1      188.11      195.84      7.64 o 
   8   5   1      309.69      308.59     10.75 o 
   9   5   1      754.58      801.28     19.73 o 
  10   5   1     1442.05     1465.67     33.37 o 
  11   5   1      109.96       97.28     14.21 o 
  12   5   1       52.96       39.65     20.45 o 
  -9   6   1        1.10       10.60     17.92 o 
  -8   6   1      293.56      318.81     19.03 o 
  -7   6   1      188.73      227.14     14.35 o 
  -6   6   1      154.70      166.92     12.45 o 
  -5   6   1      150.61      199.91     20.20 o 
  -4   6   1     4790.03     4477.87     72.34 o 
  -3   6   1      651.47      654.20     16.34 o 
  -2   6   1    11048.80    11149.47    159.69 o 
  -1   6   1      124.38      134.28      6.25 o 
   0   6   1       83.77      101.72      7.59 o 
   1   6   1     5372.57     5913.62     99.42 o 
   2   6   1     1880.73     1863.48     34.31 o 
   3   6   1     2792.43     2791.88     55.77 o 
   4   6   1       56.01       64.54      4.66 o 
   5   6   1     3253.53     3246.31     39.22 o 
   6   6   1      256.77      246.27      7.86 o 
   7   6   1      936.93      910.57     19.91 o 
   8   6   1       11.42       -3.48      7.93 o 
   9   6   1      650.92      689.39     16.34 o 
  10   6   1      499.71      496.72     17.67 o 
  11   6   1       31.78       10.62     14.43 o 
  12   6   1        8.24      -13.41     19.10 o 
  -8   7   1       52.05       67.73     19.21 o 
  -7   7   1       42.06       27.58     18.64 o 
  -6   7   1      113.91      114.79     12.56 o 
  -5   7   1      203.07      192.66     11.52 o 
  -4   7   1       32.41       18.55      9.49 o 
  -3   7   1     1977.48     1909.87     34.35 o 
  -2   7   1       36.00       47.29      7.46 o 
  -1   7   1       17.57        9.38      8.32 o 
   0   7   1     3279.42     3496.99     49.06 o 
   1   7   1      448.40      462.63     15.58 o 
   2   7   1     3783.63     3889.51     67.77 o 
   3   7   1      921.22      985.10     21.16 o 
   4   7   1     1543.31     1511.56     25.96 o 
   5   7   1     2548.78     2534.38     44.04 o 
   6   7   1     1629.02     1576.67     33.12 o 
   7   7   1       28.83       36.10     10.25 o 
   8   7   1       32.47        1.53     14.88 o 
   9   7   1     1503.57     1515.41     38.81 o 
  10   7   1       61.19       41.89     13.12 o 
  11   7   1       33.41       38.47     17.37 o 
  12   7   1        0.48      -14.58     25.47 o 
  -7   8   1      339.55      370.09     47.81 o 
  -6   8   1        5.79      -10.45     12.35 o 
  -5   8   1       26.58        7.82     12.77 o 
  -4   8   1        3.92      -14.55     11.19 o 
  -3   8   1        4.65        8.05     10.00 o 
  -2   8   1      120.14      136.66     15.24 o 
  -1   8   1      699.14      677.73     21.68 o 
   0   8   1      161.17      158.04     10.93 o 
   1   8   1      667.32      664.41     19.05 o 
   2   8   1      108.91      132.64     21.99 o 
   3   8   1      744.06      729.22     21.95 o 
   4   8   1     2322.96     2259.91     40.29 o 
   5   8   1     1026.59      978.21     21.90 o 
   6   8   1      301.54      299.84     14.13 o 
   7   8   1      532.54      507.88     19.03 o 
   8   8   1     1603.61     1606.84     37.85 o 
   9   8   1      149.10      131.11     14.79 o 
  10   8   1      299.04      323.56     18.33 o 
  11   8   1       70.62       53.32     18.49 o 
  -6   9   1       90.77      100.34     15.67 o 
  -5   9   1      824.08      745.01     23.87 o 
  -4   9   1      217.47      214.10     19.33 o 
  -3   9   1     2368.22     2282.64     45.27 o 
  -2   9   1      239.87      225.54     14.59 o 
  -1   9   1        3.31        6.26     10.89 o 
   0   9   1      696.59      703.89     25.14 o 
   1   9   1     1174.39     1213.80     34.41 o 
   2   9   1      414.11      407.19     18.06 o 
   3   9   1       21.97       36.64     11.71 o 
   4   9   1      157.18      183.76     13.21 o 
   5   9   1      331.06      318.09     13.31 o 
   6   9   1      245.33      221.31     14.30 o 
   7   9   1      274.19      308.25     16.33 o 
   8   9   1      175.21      160.78     15.64 o 
   9   9   1      156.61      164.19     18.09 o 
  10   9   1        2.41      -11.60     15.47 o 
  11   9   1       14.21       -3.28     21.96 o 
  -5  10   1       39.80       29.88     16.34 o 
  -4  10   1      572.23      531.32     32.73 o 
  -3  10   1        4.86       -2.92     18.70 o 
  -2  10   1      175.72      182.92     17.35 o 
  -1  10   1     1053.27     1070.32     33.52 o 
   0  10   1     2617.60     2587.98     63.70 o 
   1  10   1      705.96      662.77     26.48 o 
   2  10   1      512.14      509.98     21.25 o 
   3  10   1     1435.89     1360.33     34.86 o 
   4  10   1       28.30       44.51     12.86 o 
   5  10   1     3485.52     3240.43     62.41 o 
   6  10   1        0.70      -12.53     12.68 o 
   7  10   1        3.41      -18.35     13.80 o 
   8  10   1      293.63      261.99     17.93 o 
   9  10   1       32.35       40.10     17.52 o 
  10  10   1       71.80       58.10     22.62 o 
  -4  11   1      114.24      101.03     20.95 o 
  -3  11   1      283.18      270.05     26.34 o 
  -2  11   1      458.35      422.10     28.51 o 
  -1  11   1      639.23      610.29     27.00 o 
   0  11   1     1508.32     1500.17     57.18 o 
   1  11   1       30.66        5.77     27.28 o 
   2  11   1      452.89      476.38     23.25 o 
   3  11   1      314.06      332.45     19.47 o 
   4  11   1     2894.10     2806.71     56.78 o 
   5  11   1       73.85       58.93     14.92 o 
   6  11   1      101.59       76.94     14.86 o 
   7  11   1     1367.54     1302.53     33.83 o 
   8  11   1        4.25      -17.50     15.91 o 
   9  11   1      531.42      501.73     32.78 o 
  -2  12   1        4.06        0.95     18.44 o 
  -1  12   1       14.01      -12.04     22.97 o 
   0  12   1      362.24      312.47     21.43 o 
   1  12   1      173.15      171.63     22.36 o 
   2  12   1        7.45      -16.97     15.14 o 
   3  12   1      123.80      116.87     16.21 o 
   4  12   1      111.28      110.67     16.56 o 
   5  12   1      160.03      114.09     16.97 o 
   6  12   1      553.71      564.71     26.75 o 
   7  12   1      127.71      126.25     17.97 o 
   8  12   1      398.59      345.37     21.30 o 
   1  13   1       74.77       63.21     17.67 o 
   2  13   1      469.93      515.07     24.21 o 
   3  13   1      181.44      199.07     18.68 o 
   4  13   1      428.96      421.64     21.93 o 
   5  13   1        0.88      -20.33     16.74 o 
  -6 -12   2        2.86      -16.62     18.14 o 
  -5 -12   2      485.33      435.56     20.91 o 
  -4 -12   2       32.71       25.23     15.45 o 
  -3 -12   2      212.00      200.30     17.22 o 
  -2 -12   2     1855.37     1783.55     40.99 o 
  -1 -12   2      510.96      522.16     29.10 o 
   0 -12   2      742.49      707.86     38.13 o 
  -8 -11   2        4.97      -20.24     19.11 o 
  -7 -11   2       17.85      -12.18     15.70 o 
  -6 -11   2       32.61       -8.10     16.62 o 
  -5 -11   2      578.56      534.17     21.89 o 
  -4 -11   2      357.86      323.64     17.37 o 
  -3 -11   2      182.30      164.30     14.92 o 
  -2 -11   2        0.47      -23.07     17.62 o 
  -1 -11   2       78.49       71.47     19.83 o 
   0 -11   2       13.35        7.71     21.49 o 
   1 -11   2      552.45      497.16     41.19 o 
   2 -11   2      587.11      544.68     38.93 o 
   3 -11   2      257.37      260.76     31.02 o 
  -9 -10   2       29.57       28.14     17.48 o 
  -8 -10   2       64.70       67.45     16.95 o 
  -7 -10   2      968.94      920.42     29.12 o 
  -6 -10   2      724.73      687.92     23.29 o 
  -5 -10   2     1477.80     1364.11     37.06 o 
  -4 -10   2      394.52      398.13     17.19 o 
  -3 -10   2      260.69      269.17     25.92 o 
  -2 -10   2      340.74      370.10     22.11 o 
  -1 -10   2     1635.80     1492.04     82.60 o 
   0 -10   2      418.68      374.68     55.49 o 
   1 -10   2        9.08      -44.72     22.36 o 
   2 -10   2       17.23        8.76     24.54 o 
   3 -10   2        4.62       -4.22     31.12 o 
   4 -10   2       55.68       64.61     28.27 o 
   5 -10   2      139.50      127.52     22.67 o 
 -10  -9   2      119.73      159.06     19.59 o 
  -9  -9   2       89.20       59.62     17.17 o 
  -8  -9   2       17.57       17.69     15.53 o 
  -7  -9   2      305.68      281.76     19.39 o 
  -6  -9   2     1527.78     1352.26     46.57 o 
  -5  -9   2      457.28      414.61     19.96 o 
  -4  -9   2       46.93       41.83     10.98 o 
  -3  -9   2      134.92      150.01     13.82 o 
  -2  -9   2     4262.73     4304.56     92.79 o 
  -1  -9   2      243.47      252.47     21.70 o 
   0  -9   2      643.13      543.54     38.97 o 
   1  -9   2     1334.19     1264.51     93.19 o 
   2  -9   2       95.74       94.61     29.48 o 
   3  -9   2     1892.50     1735.23     52.19 o 
   4  -9   2        2.29        9.20     12.90 o 
   5  -9   2       18.15       15.40     13.62 o 
   6  -9   2      152.57      152.41     18.15 o 
 -10  -8   2        2.26       -8.38     14.96 o 
  -9  -8   2      478.86      482.40     22.08 o 
  -8  -8   2       52.87       48.59     23.50 o 
  -7  -8   2      375.34      390.60     17.80 o 
  -6  -8   2      128.53      121.72     11.93 o 
  -5  -8   2        0.57        0.04     11.72 o 
  -4  -8   2       92.95       73.12     10.19 o 
  -3  -8   2     2830.33     2776.03     52.34 o 
  -2  -8   2      457.56      515.26     22.10 o 
  -1  -8   2      593.18      546.55     26.18 o 
   0  -8   2     2819.18     2670.86     69.52 o 
   1  -8   2        9.59       13.23     13.38 o 
   2  -8   2     4611.02     4384.87    105.82 o 
   3  -8   2       55.27       25.59     16.91 o 
   4  -8   2        1.43       18.39      8.51 o 
   5  -8   2      728.88      773.95     55.46 o 
   6  -8   2      457.73      490.47     22.94 o 
   7  -8   2      232.41      231.12     20.07 o 
 -11  -7   2      234.65      255.66     21.57 o 
 -10  -7   2      305.66      286.62     17.41 o 
  -9  -7   2       12.84      -19.91     12.97 o 
  -8  -7   2      248.16      265.81     16.66 o 
  -7  -7   2     3870.40     3776.39     76.15 o 
  -6  -7   2      852.10      812.13     21.00 o 
  -5  -7   2     1091.85     1060.13     25.79 o 
  -4  -7   2      113.51      130.54      8.11 o 
  -3  -7   2     1097.70     1053.86     22.97 o 
  -2  -7   2     1560.66     1648.96     28.86 o 
  -1  -7   2       57.53       49.63     22.48 o 
   0  -7   2       80.50       69.09     10.21 o 
   1  -7   2      341.07      325.03     13.35 o 
   2  -7   2      422.21      405.93     15.83 o 
   3  -7   2      292.38      283.66     24.37 o 
   4  -7   2     1027.64      996.27     23.03 o 
   5  -7   2      125.59      124.47     16.80 o 
   6  -7   2      338.36      348.41     20.89 o 
   7  -7   2       36.76       19.26     31.41 o 
   8  -7   2      152.46      146.04     17.61 o 
 -11  -6   2       11.40       14.30     16.05 o 
 -10  -6   2       55.98       59.72     13.16 o 
  -9  -6   2      495.85      504.38     18.31 o 
  -8  -6   2     2168.89     2210.97     40.78 o 
  -7  -6   2     1852.07     1809.60     36.48 o 
  -6  -6   2     1207.73     1177.08     25.94 o 
  -5  -6   2      396.26      400.66     10.75 o 
  -4  -6   2        2.64        4.65      5.74 o 
  -3  -6   2    11713.27    12261.48    157.03 o 
  -2  -6   2       51.86       70.51      6.14 o 
  -1  -6   2      804.25      845.53     18.59 o 
   0  -6   2     1217.78     1253.56     26.76 o 
   1  -6   2      748.52      707.32     18.55 o 
   2  -6   2     1285.32     1172.84     34.35 o 
   3  -6   2       25.56       19.10      6.56 o 
   4  -6   2      319.06      302.70     13.60 o 
   5  -6   2       34.96       46.51     11.26 o 
   6  -6   2      151.36      182.28     17.37 o 
   7  -6   2        7.37      -16.59     22.28 o 
   8  -6   2       57.25       52.34     18.82 o 
   9  -6   2        0.60       -4.63     20.19 o 
 -12  -5   2       96.10      104.23     22.82 o 
 -11  -5   2       44.48       40.70     13.83 o 
 -10  -5   2       44.15       34.83     12.17 o 
  -9  -5   2       29.27       34.32      9.68 o 
  -8  -5   2      304.35      336.52     14.05 o 
  -7  -5   2      194.93      197.58     10.25 o 
  -6  -5   2      124.00      131.20      9.54 o 
  -5  -5   2      510.25      507.00     10.44 o 
  -4  -5   2     7685.46     7650.58     99.73 o 
  -3  -5   2      345.66      345.82      8.07 o 
  -2  -5   2     2358.32     2774.38     36.98 o 
  -1  -5   2     3004.49     3389.89     57.57 o 
   0  -5   2      735.70      720.43     21.05 o 
   1  -5   2     8792.14     8465.87    142.42 o 
   2  -5   2     1403.34     1393.39     32.26 o 
   3  -5   2        1.12       -2.90      9.22 o 
   4  -5   2     1165.70     1049.93     23.65 o 
   5  -5   2      737.70      723.87     20.55 o 
   6  -5   2      228.35      186.03     16.00 o 
   7  -5   2        4.08      -12.73     12.09 o 
   8  -5   2      553.47      573.67     23.52 o 
   9  -5   2        3.30       -1.63     19.04 o 
  10  -5   2      198.26      230.60     20.79 o 
 -12  -4   2       43.39       48.31     18.91 o 
 -11  -4   2      544.83      640.88     29.05 o 
 -10  -4   2       45.17       37.80     12.44 o 
  -9  -4   2       10.11       -3.22     10.67 o 
  -8  -4   2      111.89      127.28      9.00 o 
  -7  -4   2      150.65      155.20      6.74 o 
  -6  -4   2     1101.31     1061.32     16.50 o 
  -5  -4   2      685.18      664.91     10.93 o 
  -4  -4   2      330.74      290.52      6.95 o 
  -3  -4   2       92.96      128.37      5.88 o 
  -2  -4   2      957.68     1008.02     17.79 o 
  -1  -4   2     1579.27     1844.33     31.96 o 
   0  -4   2     9582.06    10248.54    180.88 o 
   1  -4   2      291.64      327.22     11.13 o 
   2  -4   2      740.28      717.48     17.26 o 
   3  -4   2      834.42      761.34     22.97 o 
   4  -4   2     5738.06     5298.63     91.91 o 
   5  -4   2      644.03      601.36     21.54 o 
   6  -4   2      243.31      218.92     14.26 o 
   7  -4   2     2055.49     1925.45     40.50 o 
   8  -4   2       24.71       16.82     15.01 o 
   9  -4   2     1214.87     1246.71     67.19 o 
  10  -4   2       37.54      -13.94     20.30 o 
 -12  -3   2      522.55      574.65     30.11 o 
 -11  -3   2       20.73       35.68     13.85 o 
 -10  -3   2        3.69        3.10     11.33 o 
  -9  -3   2     1141.37     1132.66     20.53 o 
  -8  -3   2     1236.45     1242.42     19.81 o 
  -7  -3   2     4731.34     4617.63     50.96 o 
  -6  -3   2     1856.55     1866.93     22.52 o 
  -5  -3   2     1362.59     1270.55     15.19 o 
  -4  -3   2     5341.26     5165.06     57.68 o 
  -3  -3   2     5565.50     5988.08     72.75 o 
  -2  -3   2     2127.37     2217.61     36.94 o 
  -1  -3   2       99.86      105.53      8.22 o 
   0  -3   2     9647.96    10855.53    174.39 o 
   1  -3   2     2146.84     2118.40     43.91 o 
   2  -3   2        2.98       -6.39      7.19 o 
   3  -3   2     2360.00     2152.51     38.32 o 
   4  -3   2     2094.96     1939.65     39.41 o 
   5  -3   2       11.70        4.47      6.45 o 
   6  -3   2      283.35      251.67     11.43 o 
   7  -3   2      678.02      631.37     22.29 o 
   8  -3   2     1016.23      990.52     28.92 o 
   9  -3   2       65.14       27.66     15.58 o 
  10  -3   2       49.87       31.34     19.85 o 
  11  -3   2      122.94      144.79     20.89 o 
 -12  -2   2      126.54      139.07     17.71 o 
 -11  -2   2       32.81       30.63     13.12 o 
 -10  -2   2      361.97      385.05     14.43 o 
  -9  -2   2       53.33       60.35     10.84 o 
  -8  -2   2     1696.65     1703.58     25.93 o 
  -7  -2   2      133.24      150.47      6.44 o 
  -6  -2   2       32.07       20.55      3.90 o 
  -5  -2   2     9970.40     9915.66     90.25 o 
  -4  -2   2     1040.75     1002.15     10.91 o 
  -3  -2   2     4256.67     4377.21     49.85 o 
  -2  -2   2     3898.25     4112.26     58.65 o 
  -1  -2   2     7768.79     8951.27    142.61 o 
   0  -2   2     5264.82     5611.31     78.06 o 
   1  -2   2     5212.56     5187.14     92.16 o 
   2  -2   2     1394.48     1394.71     30.45 o 
   3  -2   2      952.79      973.34     23.54 o 
   4  -2   2     4525.25     4116.48     65.92 o 
   5  -2   2       73.24       71.04      6.86 o 
   6  -2   2        0.93      -13.24      6.62 o 
   7  -2   2       48.32       34.78     10.93 o 
   8  -2   2       73.11       44.93     13.35 o 
   9  -2   2      133.95      123.70     15.84 o 
  10  -2   2       66.90       45.48     16.74 o 
  11  -2   2        0.14      -41.10     20.55 o 
 -12  -1   2      195.67      212.04     24.03 o 
 -11  -1   2      117.24      131.24     16.05 o 
 -10  -1   2       88.93      102.33     15.46 o 
  -9  -1   2       40.63       17.70     12.77 o 
  -8  -1   2      208.94      205.34     10.35 o 
  -7  -1   2      266.70      270.86      7.62 o 
  -6  -1   2     2070.59     2016.01     23.57 o 
  -5  -1   2       33.27       35.08      3.24 o 
  -4  -1   2      347.71      367.77      6.56 o 
  -3  -1   2     1232.18     1303.89     15.32 o 
  -2  -1   2     3852.10     3813.25     43.46 o 
  -1  -1   2     7629.86     7857.67    153.78 o 
   0  -1   2     8606.74     9001.66    130.87 o 
   1  -1   2     3980.44     3838.29     68.41 o 
   2  -1   2     1736.98     1757.71     51.10 o 
   3  -1   2    14861.20    13964.34    277.02 o 
   4  -1   2       13.56       10.83      3.92 o 
   5  -1   2     2552.98     2346.66     32.32 o 
   6  -1   2     2880.16     2630.26     34.71 o 
   7  -1   2      211.95      179.78     10.68 o 
   8  -1   2     1421.65     1362.73     33.26 o 
   9  -1   2      111.76       77.00     15.40 o 
  10  -1   2        6.43      -17.12     15.49 o 
  11  -1   2       15.57        5.33     17.70 o 
  12  -1   2      140.20      129.95     32.31 o 
 -11   0   2        1.78       -1.35     17.88 o 
 -10   0   2      475.13      531.27     19.70 o 
  -9   0   2      358.79      387.96     16.67 o 
  -8   0   2      410.84      434.78     16.23 o 
  -7   0   2      156.65      147.58      6.64 o 
  -6   0   2     1346.02     1256.04     14.90 o 
  -5   0   2      337.92      299.42      5.94 o 
  -4   0   2     5423.88     5428.99     54.85 o 
  -3   0   2      212.17      210.75      4.69 o 
  -2   0   2      881.15      808.10     10.80 o 
  -1   0   2      617.93      590.90     10.17 o 
   0   0   2       40.37       37.80      1.97 o 
   1   0   2      737.03      670.60     10.70 o 
   2   0   2     2990.55     2936.66     66.91 o 
   3   0   2     1939.60     1704.24     27.12 o 
   4   0   2      327.20      287.83      7.57 o 
   5   0   2     1870.48     1780.64     23.84 o 
   6   0   2      301.30      277.88      8.47 o 
   7   0   2     2296.67     2155.74     28.08 o 
   8   0   2       68.71       62.58      8.88 o 
   9   0   2       78.01       67.63     12.50 o 
  10   0   2      611.06      613.27     22.18 o 
  11   0   2      426.42      508.45     24.36 o 
  12   0   2      225.10      253.12     26.94 o 
 -11   1   2      105.37      137.57     23.69 o 
 -10   1   2       95.98       78.67     14.41 o 
  -9   1   2      857.52      923.51     26.67 o 
  -8   1   2      498.82      493.89     14.35 o 
  -7   1   2      426.83      399.57     10.57 o 
  -6   1   2     1880.00     1779.71     24.32 o 
  -5   1   2     4158.23     3773.95     41.43 o 
  -4   1   2     2293.21     2231.58     26.62 o 
  -3   1   2      773.00      874.89     12.05 o 
  -2   1   2    10428.65    10257.95    122.16 o 
  -1   1   2      331.72      324.36      5.32 o 
   0   1   2      888.12     1011.87     14.14 o 
   1   1   2       47.27       54.85      1.75 o 
   2   1   2    22821.61    24421.32    350.46 o 
   3   1   2    16846.95    17397.61    206.34 o 
   4   1   2       12.62       10.48      4.21 o 
   5   1   2     2120.17     2006.20     24.85 o 
   6   1   2     4224.72     3952.37     46.08 o 
   7   1   2      360.86      324.88     13.19 o 
   8   1   2        2.95       -6.49      7.72 o 
   9   1   2      544.60      461.43     22.33 o 
  10   1   2      244.66      276.84     15.87 o 
  11   1   2      516.15      514.60     28.17 o 
  12   1   2        1.51      -18.30     25.77 o 
 -11   2   2        3.31       13.92     26.09 o 
 -10   2   2      415.27      500.16     25.28 o 
  -9   2   2        8.00       -5.13     13.61 o 
  -8   2   2       26.57       36.30      9.50 o 
  -7   2   2      896.12      914.72     17.56 o 
  -6   2   2      794.30      782.90     16.01 o 
  -5   2   2     1564.57     1413.38     18.61 o 
  -4   2   2       16.55       17.33      3.59 o 
  -3   2   2    20347.51    20291.26    224.22 o 
  -2   2   2      575.41      527.99      8.25 o 
  -1   2   2    21455.29    23734.06    266.89 o 
   0   2   2     1140.21     1520.18     19.77 o 
   1   2   2     1422.92     1839.50     28.65 o 
   2   2   2    59416.57    66978.89    717.93 o 
   3   2   2     1962.29     1795.30     21.55 o 
   4   2   2     6294.05     6538.04     70.58 o 
   5   2   2       71.32       83.93      3.81 o 
   6   2   2     2132.93     1904.64     22.11 o 
   7   2   2      648.95      654.02     11.55 o 
   8   2   2      396.17      381.91     11.58 o 
   9   2   2       14.79        5.58     10.80 o 
  10   2   2      196.68      211.25     14.72 o 
  11   2   2       92.83       78.76     14.38 o 
  12   2   2        2.82       -9.51     15.17 o 
 -10   3   2      402.79      456.47     27.66 o 
  -9   3   2      211.67      256.87     15.78 o 
  -8   3   2        9.71        2.44     11.96 o 
  -7   3   2       27.85       16.80     12.37 o 
  -6   3   2      240.64      244.39      9.85 o 
  -5   3   2      584.83      549.53     12.14 o 
  -4   3   2      950.43      824.86     13.66 o 
  -3   3   2      354.06      295.44      6.79 o 
  -2   3   2     1480.63     1392.55     20.12 o 
  -1   3   2      189.36      238.14      6.04 o 
   0   3   2     1176.17     1453.80     21.30 o 
   1   3   2    14397.21    17632.66    278.21 o 
   2   3   2      428.28      572.19      9.64 o 
   3   3   2     1634.44     1586.57     17.92 o 
   4   3   2     2837.75     2893.20     30.26 o 
   5   3   2     1476.29     1382.63     15.39 o 
   6   3   2     4326.36     4171.68     44.45 o 
   7   3   2     1079.63     1002.33     14.44 o 
   8   3   2       36.07       23.74      6.22 o 
   9   3   2        4.65        5.08      7.81 o 
  10   3   2      938.69      965.91     29.12 o 
  11   3   2        0.04      -23.97     13.42 o 
  12   3   2       58.20       69.85     15.91 o 
 -10   4   2      185.35      205.18     21.19 o 
  -9   4   2       94.47      126.53     16.13 o 
  -8   4   2      246.07      224.57     17.68 o 
  -7   4   2       71.89       84.22     11.59 o 
  -6   4   2     2769.14     2697.75     43.40 o 
  -5   4   2        3.88       -6.29      7.63 o 
  -4   4   2      120.27      128.15      8.27 o 
  -3   4   2      947.67      894.16     15.45 o 
  -2   4   2      355.97      323.63      7.28 o 
  -1   4   2     2062.06     2042.50     31.93 o 
   0   4   2       72.01       74.37      4.47 o 
   1   4   2       51.07       70.95      4.16 o 
   2   4   2        6.36        1.06      3.13 o 
   3   4   2      459.85      541.71     11.41 o 
   4   4   2     1545.96     1485.96     16.18 o 
   5   4   2     3597.82     3584.34     35.07 o 
   6   4   2      478.64      444.84      7.22 o 
   7   4   2       68.38       62.26      4.68 o 
   8   4   2      324.49      310.64      9.95 o 
   9   4   2     1399.57     1376.52     27.12 o 
  10   4   2      212.97      213.45     17.83 o 
  11   4   2      194.30      192.19     15.85 o 
  12   4   2       25.18        1.87     14.96 o 
  -9   5   2       21.94       11.64     17.09 o 
  -8   5   2        3.83       31.34     13.51 o 
  -7   5   2     1436.08     1545.57     40.77 o 
  -6   5   2        3.58       12.37     10.03 o 
  -5   5   2        5.27       -5.57      8.23 o 
  -4   5   2     2635.84     2531.71     37.54 o 
  -3   5   2     3029.12     2893.75     41.98 o 
  -2   5   2     9649.91     9804.61    124.76 o 
  -1   5   2     1551.45     1525.93     22.76 o 
   0   5   2     1083.10     1147.08     23.88 o 
   1   5   2     1517.54     1713.82     30.93 o 
   2   5   2     5231.62     5812.55     84.78 o 
   3   5   2      523.85      498.63      9.29 o 
   4   5   2       38.93       60.00      4.21 o 
   5   5   2     2489.26     2458.16     29.06 o 
   6   5   2       81.89      103.61      5.39 o 
   7   5   2       38.40       37.11      6.55 o 
   8   5   2      600.29      609.54     14.27 o 
   9   5   2      511.72      502.40     15.41 o 
  10   5   2       26.06       27.32     10.96 o 
  11   5   2        1.83      -21.90     12.95 o 
  12   5   2        2.78      -31.51     15.75 o 
  -9   6   2       25.24       18.51     18.13 o 
  -8   6   2      276.36      307.11     21.03 o 
  -7   6   2      305.81      339.38     15.83 o 
  -6   6   2        0.40       -5.15     11.00 o 
  -5   6   2     1150.00     1049.96     23.15 o 
  -4   6   2        7.34       13.99      8.11 o 
  -3   6   2     5113.70     4852.49     72.49 o 
  -2   6   2      200.78      221.33     11.69 o 
  -1   6   2     2923.17     3021.69     42.37 o 
   0   6   2     7404.65     8017.36    141.11 o 
   1   6   2     9798.37    11085.06    184.29 o 
   2   6   2     4074.95     4471.48     76.94 o 
   3   6   2     1837.61     1924.24     30.31 o 
   4   6   2     7431.66     7828.44    107.45 o 
   5   6   2     1515.85     1518.84     21.25 o 
   6   6   2     2883.00     2883.84     35.58 o 
   7   6   2        6.81        5.89      6.68 o 
   8   6   2      226.32      241.47     10.25 o 
   9   6   2      982.92      985.63     25.10 o 
  10   6   2      245.99      266.76     15.58 o 
  11   6   2       17.63       -0.06     18.24 o 
  12   6   2        1.42       13.76     19.69 o 
  -8   7   2      449.62      485.17     46.81 o 
  -7   7   2      578.72      596.44     22.58 o 
  -6   7   2       31.33       14.90     12.15 o 
  -5   7   2       20.39       18.98     10.62 o 
  -4   7   2       58.38       25.35      8.81 o 
  -3   7   2     2794.08     2629.88     45.03 o 
  -2   7   2     3905.36     3758.12     60.86 o 
  -1   7   2     1056.59     1086.96     23.69 o 
   0   7   2     1576.18     1580.65     37.02 o 
   1   7   2     2027.60     2154.50     39.41 o 
   2   7   2      116.00      151.91      8.67 o 
   3   7   2     2782.73     2907.42     44.53 o 
   4   7   2      497.85      515.56     13.99 o 
   5   7   2     4462.80     4513.03     74.57 o 
   6   7   2      146.36      140.13      9.86 o 
   7   7   2      134.76      174.67     11.72 o 
   8   7   2     2057.82     2038.61     39.29 o 
   9   7   2      110.19      130.95     13.67 o 
  10   7   2      448.43      476.53     19.19 o 
  11   7   2      197.59      134.74     16.72 o 
  12   7   2      110.82      159.56     26.17 o 
  -7   8   2      126.41      140.78     17.58 o 
  -6   8   2       64.60       66.85     18.36 o 
  -5   8   2      310.75      279.74     14.42 o 
  -4   8   2     1161.87     1090.10     26.88 o 
  -3   8   2      634.34      592.00     18.95 o 
  -2   8   2      563.54      546.20     17.35 o 
  -1   8   2      142.00      155.07     17.98 o 
   0   8   2       12.63       22.99      9.66 o 
   1   8   2     1252.91     1322.79     26.91 o 
   2   8   2       78.49       88.94     11.02 o 
   3   8   2      362.14      379.48     17.79 o 
   4   8   2       47.57       20.15      8.81 o 
   5   8   2      540.46      520.28     16.35 o 
   6   8   2        5.03      -12.00     10.31 o 
   7   8   2      170.44      175.57     15.62 o 
   8   8   2       46.88       23.36     11.92 o 
   9   8   2      334.61      388.28     17.70 o 
  10   8   2       37.32       25.14     14.55 o 
  11   8   2       39.16       46.39     20.43 o 
  -6   9   2      108.87       82.13     15.32 o 
  -5   9   2      229.77      278.28     22.79 o 
  -4   9   2      642.49      602.20     21.00 o 
  -3   9   2      874.61      824.82     30.18 o 
  -2   9   2      167.53      164.22     14.18 o 
  -1   9   2      673.76      652.70     22.11 o 
   0   9   2     2521.55     2563.45     62.06 o 
   1   9   2      131.06      127.57     13.99 o 
   2   9   2      125.56      131.57     13.19 o 
   3   9   2     1891.59     1856.42     42.50 o 
   4   9   2      268.24      264.71     15.72 o 
   5   9   2     1576.41     1506.73     33.87 o 
   6   9   2        5.07        2.51     11.70 o 
   7   9   2      148.18      144.33     14.48 o 
   8   9   2        2.65      -17.67     13.64 o 
   9   9   2      167.55      194.26     20.86 o 
  10   9   2       20.59      -12.27     17.03 o 
  11   9   2       88.88       81.33     22.86 o 
  -5  10   2      403.94      432.69     35.64 o 
  -4  10   2        4.99      -11.85     20.09 o 
  -3  10   2       49.38       13.85     17.01 o 
  -2  10   2       10.87        4.47     15.36 o 
  -1  10   2     1764.81     1628.04     44.66 o 
   0  10   2      180.89      186.15     22.43 o 
   1  10   2      271.55      251.03     17.81 o 
   2  10   2     2578.36     2523.34     55.00 o 
   3  10   2       33.82       29.52     13.67 o 
   4  10   2     2062.28     1964.06     45.53 o 
   5  10   2      353.60      352.61     19.82 o 
   6  10   2      382.07      378.62     17.65 o 
   7  10   2     1730.25     1620.91     37.47 o 
   8  10   2     1093.73     1076.06     30.02 o 
   9  10   2       57.74       58.28     17.73 o 
  10  10   2       82.10       38.14     19.09 o 
  -4  11   2       26.59       39.75     20.13 o 
  -3  11   2      181.80      202.89     21.15 o 
  -2  11   2        0.45        2.26     17.28 o 
  -1  11   2      202.92      207.90     19.02 o 
   0  11   2      463.59      502.26     30.09 o 
   1  11   2      475.85      528.18     52.33 o 
   2  11   2       83.28       92.99     15.52 o 
   3  11   2      725.88      767.87     29.19 o 
   4  11   2       60.85       66.79     14.71 o 
   5  11   2        9.63        6.26     12.52 o 
   6  11   2     1081.75     1016.63     30.21 o 
   7  11   2       10.80       -7.36     15.26 o 
   8  11   2      200.33      204.22     18.44 o 
   9  11   2      175.87      143.29     18.58 o 
  -2  12   2       26.74        4.26     18.83 o 
  -1  12   2     1473.44     1427.42     43.32 o 
   0  12   2        2.50       -6.59     17.22 o 
   1  12   2       73.06       60.71     27.43 o 
   2  12   2       50.98       33.59     16.14 o 
   3  12   2      274.30      302.86     20.08 o 
   4  12   2      300.10      301.88     20.15 o 
   5  12   2        9.55        4.36     13.56 o 
   6  12   2        0.18       -6.86     14.30 o 
   7  12   2        3.85      -31.86     17.45 o 
   8  12   2       19.37        2.13     17.71 o 
   1  13   2      390.32      352.61     21.92 o 
   2  13   2      306.79      314.73     21.67 o 
   3  13   2      571.95      551.88     26.10 o 
   4  13   2      405.01      390.65     21.51 o 
   5  13   2      115.94      113.78     15.91 o 
   6  13   2       41.12       41.53     15.83 o 
  -4 -12   3       92.42       91.73     15.84 o 
  -3 -12   3        9.21       -0.31     14.56 o 
  -2 -12   3        5.61      -34.35     24.05 o 
  -1 -12   3       21.97       24.08     20.81 o 
  -7 -11   3      149.75      151.41     17.34 o 
  -6 -11   3     1594.24     1486.77     45.06 o 
  -5 -11   3      272.26      235.12     19.17 o 
  -4 -11   3      563.29      546.92     21.92 o 
  -3 -11   3       42.07       23.66     13.05 o 
  -2 -11   3       36.13       44.81     18.58 o 
  -1 -11   3      397.20      429.46     30.74 o 
   0 -11   3       87.16       78.25     29.46 o 
   1 -11   3       11.82       -5.80     22.13 o 
   2 -11   3      190.41      258.98     40.28 o 
  -8 -10   3      294.92      294.63     20.16 o 
  -7 -10   3     1173.84     1186.34     39.06 o 
  -6 -10   3      820.86      761.94     31.13 o 
  -5 -10   3      646.62      597.38     24.38 o 
  -4 -10   3      484.46      460.83     23.32 o 
  -3 -10   3        1.12      -14.65     11.31 o 
  -2 -10   3     3426.96     3587.18     80.44 o 
  -1 -10   3       31.21      -18.56     17.00 o 
   0 -10   3      108.42      110.27     32.28 o 
   1 -10   3      716.70      679.87     33.87 o 
   2 -10   3      489.54      417.52     33.23 o 
   3 -10   3      666.88      568.38     48.37 o 
   4 -10   3        0.64      -32.60     33.38 o 
  -9  -9   3       15.70       -6.50     16.98 o 
  -8  -9   3       75.58       51.75     15.94 o 
  -7  -9   3      356.75      325.32     19.04 o 
  -6  -9   3       48.72       46.80     12.84 o 
  -5  -9   3      209.49      208.58     15.77 o 
  -4  -9   3      126.00      113.80     11.99 o 
  -3  -9   3     2225.28     2177.78     43.52 o 
  -2  -9   3      108.06       82.34     17.06 o 
  -1  -9   3        4.01       -9.52     16.63 o 
   0  -9   3     1732.06     1658.53     74.80 o 
   1  -9   3      419.23      440.38     56.89 o 
   2  -9   3     2092.63     2160.98     77.74 o 
   3  -9   3      189.73      174.63     24.26 o 
   4  -9   3      122.04      113.23     25.62 o 
   5  -9   3      318.21      335.68     20.75 o 
   6  -9   3      227.11      222.88     19.11 o 
 -10  -8   3      613.39      637.01     26.76 o 
  -9  -8   3       10.44       14.82     16.06 o 
  -8  -8   3        5.33        1.35     14.39 o 
  -7  -8   3     1631.60     1583.73     37.99 o 
  -6  -8   3       90.33      103.33     15.28 o 
  -5  -8   3      483.76      479.84     19.70 o 
  -4  -8   3       14.51       15.90      9.79 o 
  -3  -8   3       87.74      102.23     13.26 o 
  -2  -8   3      272.19      312.90     22.42 o 
  -1  -8   3       63.69       73.04     16.04 o 
   0  -8   3       89.88      103.08     11.71 o 
   1  -8   3      509.34      565.56     22.17 o 
   2  -8   3      126.04      103.27     14.20 o 
   3  -8   3      272.91      253.81     32.53 o 
   4  -8   3      543.65      549.10     52.64 o 
   5  -8   3      601.15      635.70     44.98 o 
   6  -8   3      376.14      389.17     27.00 o 
   7  -8   3       16.79       34.37     17.93 o 
 -11  -7   3      422.35      469.15     24.34 o 
 -10  -7   3       74.81       27.97     15.15 o 
  -9  -7   3      124.22      126.80     14.29 o 
  -8  -7   3      520.95      537.21     22.36 o 
  -7  -7   3       60.19       72.81     12.95 o 
  -6  -7   3      602.27      600.68     18.93 o 
  -5  -7   3     1837.06     1754.26     39.48 o 
  -4  -7   3      600.62      589.20     16.16 o 
  -3  -7   3     1937.20     1886.32     34.10 o 
  -2  -7   3     2350.56     2495.70     49.68 o 
  -1  -7   3       59.31       57.82      8.58 o 
   0  -7   3      999.50      933.34     25.74 o 
   1  -7   3      702.68      768.62     21.11 o 
   2  -7   3      474.87      503.17     24.26 o 
   3  -7   3        1.60       -8.36     10.77 o 
   4  -7   3       77.86       83.38     12.60 o 
   5  -7   3      320.23      325.10     18.60 o 
   6  -7   3      172.79      148.48     18.23 o 
   7  -7   3      284.54      310.53     76.72 o 
   8  -7   3        1.19       -1.88     19.74 o 
 -11  -6   3      120.19      118.53     17.58 o 
 -10  -6   3        2.40      -17.14     14.37 o 
  -9  -6   3      124.59      149.28     16.34 o 
  -8  -6   3       65.35       58.42     11.86 o 
  -7  -6   3      194.24      191.61     12.44 o 
  -6  -6   3     1649.26     1539.96     31.64 o 
  -5  -6   3      743.09      774.36     19.22 o 
  -4  -6   3     7559.16     7422.34    117.81 o 
  -3  -6   3     2151.93     2203.29     34.71 o 
  -2  -6   3      866.03      955.47     20.32 o 
  -1  -6   3     3275.27     3710.87     62.25 o 
   0  -6   3     6064.05     6155.45    111.46 o 
   1  -6   3     1251.72     1249.69     27.55 o 
   2  -6   3     2583.36     2419.76     52.30 o 
   3  -6   3      748.02      727.59     22.95 o 
   4  -6   3      107.13      108.63      9.56 o 
   5  -6   3     2677.39     2599.22    106.88 o 
   6  -6   3       99.61      106.66     16.16 o 
   7  -6   3       73.25       63.61     19.48 o 
   8  -6   3       35.06        9.40     19.21 o 
   9  -6   3      224.27      235.03     23.31 o 
 -11  -5   3      546.30      589.30     28.14 o 
 -10  -5   3        7.50      -18.33     14.32 o 
  -9  -5   3      337.69      378.89     14.96 o 
  -8  -5   3      470.56      463.69     16.07 o 
  -7  -5   3      603.22      596.36     16.06 o 
  -6  -5   3      345.17      360.77     12.54 o 
  -5  -5   3      883.04      872.17     15.56 o 
  -4  -5   3      891.85      844.58     14.47 o 
  -3  -5   3       16.13       12.67      3.21 o 
  -2  -5   3       82.51       87.57      6.84 o 
  -1  -5   3     2800.44     3268.45     55.75 o 
   0  -5   3     3829.03     4062.25     68.13 o 
   1  -5   3      628.07      597.56     20.48 o 
   2  -5   3      255.17      278.87     11.63 o 
   3  -5   3      358.43      376.00     14.39 o 
   4  -5   3     3114.51     3004.75     54.88 o 
   5  -5   3       16.71       17.48     13.51 o 
   6  -5   3        9.09      -10.61     14.39 o 
   7  -5   3      893.58      893.21     37.71 o 
   8  -5   3       13.71        0.02     15.88 o 
   9  -5   3      303.03      361.00     38.20 o 
 -11  -4   3       12.76        5.67     15.38 o 
 -10  -4   3        1.78       -7.12     12.39 o 
  -9  -4   3     1391.79     1473.96     29.24 o 
  -8  -4   3      235.21      250.27     10.77 o 
  -7  -4   3      670.22      684.86     14.52 o 
  -6  -4   3       40.34       50.96      6.38 o 
  -5  -4   3     2248.63     2198.09     26.66 o 
  -4  -4   3     2392.60     2381.01     28.81 o 
  -3  -4   3      541.50      501.33     15.04 o 
  -2  -4   3      204.14      214.83      6.54 o 
  -1  -4   3     2135.18     2526.85     43.54 o 
   0  -4   3     1528.34     1594.99     26.63 o 
   1  -4   3      241.29      228.10     10.02 o 
   2  -4   3        8.82        7.30      6.58 o 
   3  -4   3     1703.74     1514.48     34.91 o 
   4  -4   3      673.82      620.75     17.58 o 
   5  -4   3       65.13       40.67     12.31 o 
   6  -4   3      579.10      552.62     27.27 o 
   7  -4   3        0.82        2.82     12.50 o 
   8  -4   3      329.21      337.40     18.92 o 
   9  -4   3        6.29        9.72     16.76 o 
  10  -4   3      254.52      247.95     41.48 o 
 -11  -3   3        9.63      -11.62     15.48 o 
 -10  -3   3      803.15      893.02     26.90 o 
  -9  -3   3      105.41      104.01     11.23 o 
  -8  -3   3      782.27      784.38     16.41 o 
  -7  -3   3      646.11      638.18     13.34 o 
  -6  -3   3     2135.81     2064.98     25.91 o 
  -5  -3   3     4357.40     4220.21     46.99 o 
  -4  -3   3     7131.97     7113.44     82.70 o 
  -3  -3   3      184.46      242.64      6.33 o 
  -2  -3   3     1516.73     1723.10     24.34 o 
  -1  -3   3    13516.59    15631.07    252.06 o 
   0  -3   3      700.18      747.62     15.04 o 
   1  -3   3     5039.80     4966.44     89.42 o 
   2  -3   3       83.50       62.90      6.41 o 
   3  -3   3     3271.68     3241.81     56.56 o 
   4  -3   3     3048.99     2924.96     52.34 o 
   5  -3   3      302.31      295.20     11.58 o 
   6  -3   3      908.87      840.57     33.12 o 
   7  -3   3      476.54      434.25     17.98 o 
   8  -3   3      334.26      346.02     18.29 o 
   9  -3   3       33.07       22.17     16.04 o 
  10  -3   3       48.87       31.58     19.84 o 
  11  -3   3      140.83      123.47     23.27 o 
 -11  -2   3        0.77       -6.64     14.34 o 
 -10  -2   3       51.53       63.26     11.54 o 
  -9  -2   3      152.95      179.60     15.75 o 
  -8  -2   3       64.51       61.75      7.98 o 
  -7  -2   3      150.66      151.78      7.05 o 
  -6  -2   3      582.04      521.04      8.93 o 
  -5  -2   3     1509.99     1486.09     16.14 o 
  -4  -2   3        3.58        4.20      2.83 o 
  -3  -2   3     2861.12     3268.74     41.21 o 
  -2  -2   3    10746.55    10483.75    144.59 o 
  -1  -2   3     1602.55     1604.19     33.93 o 
   0  -2   3     9689.43    10306.33    163.66 o 
   1  -2   3      339.64      326.95      8.40 o 
   2  -2   3     3327.10     3375.88     61.62 o 
   3  -2   3    10726.34    10223.60    173.18 o 
   4  -2   3     1916.60     1856.51     34.32 o 
   5  -2   3     1090.59      967.66     17.93 o 
   6  -2   3       19.23       22.86      7.30 o 
   7  -2   3     3002.66     2914.96     53.92 o 
   8  -2   3      282.31      261.82     16.39 o 
   9  -2   3       78.62       52.87     17.62 o 
  10  -2   3        2.96        0.22     16.13 o 
  11  -2   3      114.29      115.49     22.61 o 
 -11  -1   3      412.08      419.03     21.33 o 
 -10  -1   3      337.39      353.54     19.19 o 
  -9  -1   3     1363.32     1350.71     26.23 o 
  -8  -1   3      404.13      424.30     12.58 o 
  -7  -1   3       55.76       50.44      5.82 o 
  -6  -1   3     1081.13      996.90     13.09 o 
  -5  -1   3      148.42      147.99      5.27 o 
  -4  -1   3      988.28      881.66     10.96 o 
  -3  -1   3     2357.68     2187.99     24.00 o 
  -2  -1   3     1100.83     1015.60     17.16 o 
  -1  -1   3      338.82      335.10      9.57 o 
   0  -1   3       90.10       95.92      4.96 o 
   1  -1   3       20.91       18.12      2.62 o 
   2  -1   3    22005.80    21368.42    344.38 o 
   3  -1   3        3.41       14.79      6.21 o 
   4  -1   3     1223.54     1167.55     19.32 o 
   5  -1   3     2159.09     1963.73     27.55 o 
   6  -1   3     2034.99     1892.10     27.39 o 
   7  -1   3     4771.62     4645.39     74.61 o 
   8  -1   3      317.28      297.79     16.17 o 
   9  -1   3       31.34       -0.38     14.35 o 
  10  -1   3       67.82       51.42     16.07 o 
  11  -1   3      515.14      586.25     30.33 o 
 -11   0   3      283.62      339.62     20.67 o 
 -10   0   3      628.25      655.82     22.30 o 
  -9   0   3      745.69      814.94     23.40 o 
  -8   0   3      172.14      207.17      9.72 o 
  -7   0   3     2771.27     2646.84     33.26 o 
  -6   0   3      248.98      231.99      6.71 o 
  -5   0   3     9164.62     8865.79     83.13 o 
  -4   0   3       73.78       82.90      3.46 o 
  -3   0   3      108.94      143.17      3.77 o 
  -2   0   3    10402.12    10448.96    123.77 o 
  -1   0   3     1050.80     1017.87     14.65 o 
   0   0   3     3170.66     3241.76     55.49 o 
   1   0   3       59.56       67.66      2.15 o 
   2   0   3     1894.35     1815.30     27.98 o 
   3   0   3     2952.66     2860.98     47.50 o 
   4   0   3       21.20       25.03      4.33 o 
   5   0   3      565.72      486.66      9.93 o 
   6   0   3     1552.93     1418.29     21.54 o 
   7   0   3        6.55        5.79      7.43 o 
   8   0   3      172.94      153.45     12.66 o 
   9   0   3      120.84      114.95     14.60 o 
  10   0   3      279.91      279.44     18.23 o 
  11   0   3       57.19       34.18     17.12 o 
  12   0   3        2.49      -42.47     29.85 o 
 -11   1   3      158.67      164.71     19.37 o 
 -10   1   3      159.54      159.77     14.61 o 
  -9   1   3        0.57       -5.63     12.84 o 
  -8   1   3      709.91      694.66     21.35 o 
  -7   1   3      574.26      507.83     10.87 o 
  -6   1   3     3178.17     2985.24     36.17 o 
  -5   1   3       13.54       18.81      3.98 o 
  -4   1   3       76.44       65.23      3.93 o 
  -3   1   3    10430.72    10104.99    107.51 o 
  -2   1   3     2167.54     2104.54     23.56 o 
  -1   1   3     8965.52     9199.47    114.51 o 
   0   1   3     5995.63     6518.21     86.52 o 
   1   1   3     1272.41     1292.50     16.23 o 
   2   1   3     1545.15     1466.04     17.43 o 
   3   1   3     2752.45     2738.38     33.39 o 
   4   1   3      550.64      627.15      9.81 o 
   5   1   3       57.33       75.89      4.54 o 
   6   1   3     4094.11     3877.30     43.40 o 
   7   1   3       35.62       28.97      5.59 o 
   8   1   3      217.44      231.35     10.41 o 
   9   1   3       25.67       28.16     10.00 o 
  10   1   3      127.22      132.18     12.13 o 
  11   1   3       25.15       -3.84     17.39 o 
  12   1   3      123.96       92.90     24.42 o 
 -11   2   3      154.79      172.76     21.81 o 
 -10   2   3      415.83      496.56     22.81 o 
  -9   2   3        2.71       11.93     13.22 o 
  -8   2   3       30.83        9.33      8.12 o 
  -7   2   3       41.67       39.72      7.79 o 
  -6   2   3      400.16      373.10      9.91 o 
  -5   2   3      293.62      241.78      6.11 o 
  -4   2   3     1598.65     1472.65     16.55 o 
  -3   2   3        7.41        3.87      3.07 o 
  -2   2   3     6447.23     6375.11     68.23 o 
  -1   2   3       32.80       47.34      2.64 o 
   0   2   3     7880.34     8832.19    109.82 o 
   1   2   3     2040.90     2256.53     27.58 o 
   2   2   3    21809.56    23580.73    265.15 o 
   3   2   3      725.31      673.04      9.45 o 
   4   2   3     1415.54     1389.03     15.88 o 
   5   2   3    17887.77    17915.51    166.42 o 
   6   2   3      433.80      419.85      7.80 o 
   7   2   3     6345.19     6192.48     82.47 o 
   8   2   3       77.59       71.67      8.06 o 
   9   2   3       57.46       60.35     10.20 o 
  10   2   3      694.47      703.83     19.27 o 
  11   2   3       20.83       19.84     13.01 o 
  12   2   3        1.46        0.27     13.89 o 
 -10   3   3        7.45       50.55     20.30 o 
  -9   3   3      205.01      251.69     14.82 o 
  -8   3   3      341.66      311.31     13.90 o 
  -7   3   3      533.44      509.77     17.10 o 
  -6   3   3     1844.12     1763.12     26.63 o 
  -5   3   3      177.92      146.67     14.53 o 
  -4   3   3      167.87      161.66     10.99 o 
  -3   3   3       59.46       65.77      3.84 o 
  -2   3   3     7011.11     7284.42    102.06 o 
  -1   3   3     2114.81     2220.33     27.67 o 
   0   3   3      432.69      419.71      6.83 o 
   1   3   3     1078.97     1356.66     20.10 o 
   2   3   3    10060.99    11813.39    142.25 o 
   3   3   3      877.79      943.08     11.54 o 
   4   3   3     3996.87     3978.09     42.04 o 
   5   3   3     1153.07     1101.91     12.20 o 
   6   3   3     4064.92     3985.19     40.87 o 
   7   3   3      132.64      136.33      9.72 o 
   8   3   3        1.07       -4.26      6.48 o 
   9   3   3     1744.78     1708.15     42.62 o 
  10   3   3       28.95       10.65     13.50 o 
  11   3   3       24.58        9.61     13.74 o 
  12   3   3      172.60      151.73     16.86 o 
 -10   4   3       24.66       32.07     21.77 o 
  -9   4   3      284.61      312.21     21.91 o 
  -8   4   3       37.23       30.92     12.92 o 
  -7   4   3     2327.93     2408.15     65.71 o 
  -6   4   3       40.35       43.08      9.78 o 
  -5   4   3       27.18       22.63      7.41 o 
  -4   4   3     2086.19     1991.83     30.38 o 
  -3   4   3     5577.06     5540.54     65.34 o 
  -2   4   3     2037.45     1964.80     23.67 o 
  -1   4   3     2279.75     2642.60     35.45 o 
   0   4   3     1941.31     2193.51     29.92 o 
   1   4   3     1159.63     1482.37     23.50 o 
   2   4   3     6149.29     7106.21     99.73 o 
   3   4   3      226.75      226.99      5.31 o 
   4   4   3      473.65      450.54      6.98 o 
   5   4   3      803.50      812.28      9.70 o 
   6   4   3       16.42       12.21      3.45 o 
   7   4   3      223.82      222.28      5.95 o 
   8   4   3      966.59      934.18     16.71 o 
   9   4   3      204.75      202.61     12.34 o 
  10   4   3       83.95       80.60     12.84 o 
  11   4   3       88.41       54.15     14.01 o 
  12   4   3        1.26       -3.79     15.01 o 
  -9   5   3       22.05       19.29     16.72 o 
  -8   5   3      485.51      485.05     26.54 o 
  -7   5   3       48.18       72.81     12.60 o 
  -6   5   3       59.51       27.23     10.31 o 
  -5   5   3     1412.15     1347.12     25.40 o 
  -4   5   3     1169.42     1061.27     20.88 o 
  -3   5   3     1478.82     1396.15     21.30 o 
  -2   5   3     1048.79     1043.49     14.93 o 
  -1   5   3     3966.91     4236.65     50.64 o 
   0   5   3     2292.81     2538.21     36.27 o 
   1   5   3     9939.48    11184.27    151.10 o 
   2   5   3      484.85      701.56     17.12 o 
   3   5   3      547.32      635.10     10.43 o 
   4   5   3     6151.94     6323.78     73.82 o 
   5   5   3       56.74       52.53      3.80 o 
   6   5   3     1381.06     1376.10     17.17 o 
   7   5   3      169.22      157.80      6.61 o 
   8   5   3      906.41      868.60     17.16 o 
   9   5   3       95.15       97.20     12.17 o 
  10   5   3      180.22      179.71     14.09 o 
  11   5   3        0.13      -26.32     13.16 o 
  12   5   3       31.33       21.35     19.74 o 
  -9   6   3        2.25        6.01     18.40 o 
  -8   6   3      285.90      317.21     20.50 o 
  -7   6   3      217.12      231.59     15.28 o 
  -6   6   3       43.40       32.48     11.97 o 
  -5   6   3        0.90      -15.62      9.43 o 
  -4   6   3      140.04      138.76     10.39 o 
  -3   6   3       20.14        5.85      7.11 o 
  -2   6   3      683.50      679.67     13.02 o 
  -1   6   3      943.94      937.31     14.58 o 
   0   6   3     2841.60     3065.17     46.60 o 
   1   6   3      480.40      529.54     12.21 o 
   2   6   3     1058.42     1235.12     19.58 o 
   3   6   3     3138.61     3245.19     43.30 o 
   4   6   3        0.41       -1.85      4.11 o 
   5   6   3     2204.47     2153.50     27.18 o 
   6   6   3      925.54      921.48     15.62 o 
   7   6   3      665.95      657.16     15.43 o 
   8   6   3     2934.79     2808.19     74.01 o 
   9   6   3      389.13      445.64     15.47 o 
  10   6   3      212.06      215.95     12.92 o 
  11   6   3       16.82        3.52     13.22 o 
  12   6   3      418.07      411.63     25.04 o 
  -8   7   3      292.83      338.22     19.64 o 
  -7   7   3      265.37      281.38     16.67 o 
  -6   7   3        9.87        1.65     12.53 o 
  -5   7   3        9.94       -0.82     10.94 o 
  -4   7   3     1130.05     1146.05     24.57 o 
  -3   7   3        1.38       -7.29      7.72 o 
  -2   7   3       82.51       89.23     13.62 o 
  -1   7   3     1223.62     1247.74     24.31 o 
   0   7   3     1304.95     1429.17     26.38 o 
   1   7   3     4378.57     4757.34     70.70 o 
   2   7   3      911.72      936.98     18.51 o 
   3   7   3      449.70      470.74     11.12 o 
   4   7   3     1791.94     1747.05     29.33 o 
   5   7   3        5.97      -12.82      6.67 o 
   6   7   3      322.52      349.87     11.58 o 
   7   7   3     4035.96     4023.56     73.94 o 
   8   7   3      231.99      244.35     17.71 o 
   9   7   3      543.34      559.58     17.74 o 
  10   7   3       96.83       59.67     11.63 o 
  11   7   3      697.18      713.52     31.87 o 
  12   7   3      503.46      550.71     28.56 o 
  -7   8   3        0.22       24.09     15.94 o 
  -6   8   3       14.43       15.30     13.58 o 
  -5   8   3     2132.96     2106.50     39.45 o 
  -4   8   3       43.16       43.83     10.88 o 
  -3   8   3     1571.14     1500.56     36.22 o 
  -2   8   3     2012.96     1925.84     43.30 o 
  -1   8   3      224.96      216.91     13.61 o 
   0   8   3    10206.14    10691.95    201.19 o 
   1   8   3      187.55      192.36      9.17 o 
   2   8   3      667.50      645.83     22.89 o 
   3   8   3      661.30      668.69     23.60 o 
   4   8   3     2591.87     2525.00     50.67 o 
   5   8   3      934.23      916.07     21.47 o 
   6   8   3        4.92       -5.84     10.77 o 
   7   8   3      306.88      304.45     17.03 o 
   8   8   3       27.23       37.08     13.22 o 
   9   8   3      120.86      123.45     16.14 o 
  10   8   3        0.60      -10.45     15.80 o 
  11   8   3      366.40      361.90     24.53 o 
  12   8   3       92.89       48.22     26.99 o 
  -6   9   3      150.12      147.43     16.54 o 
  -5   9   3       19.63       11.92     13.11 o 
  -4   9   3        4.76       -2.77     15.24 o 
  -3   9   3       87.03       85.03     12.40 o 
  -2   9   3       14.59        2.58     12.55 o 
  -1   9   3     1525.85     1503.60     36.24 o 
   0   9   3      349.75      368.38     19.80 o 
   1   9   3       15.85      -14.45     12.16 o 
   2   9   3     2403.60     2472.50     53.18 o 
   3   9   3      780.89      823.98     25.34 o 
   4   9   3     1370.58     1369.75     30.46 o 
   5   9   3      476.75      483.69     16.97 o 
   6   9   3      932.04      911.14     25.54 o 
   7   9   3      233.08      236.44     23.43 o 
   8   9   3     1004.43      992.23     28.27 o 
   9   9   3        1.32      -25.98     15.68 o 
  10   9   3        3.17        0.96     17.29 o 
  11   9   3      157.48      120.82     22.12 o 
  -5  10   3      219.00      246.18     23.57 o 
  -4  10   3        3.18      -15.62     14.17 o 
  -3  10   3        8.39        2.65     17.07 o 
  -2  10   3       73.25       55.72     16.31 o 
  -1  10   3       68.91       71.17     16.01 o 
   0  10   3       71.50       77.98     21.78 o 
   1  10   3      521.78      536.75     24.38 o 
   2  10   3      105.75      126.11     16.51 o 
   3  10   3     1237.51     1217.78     32.64 o 
   4  10   3      251.86      281.85     14.67 o 
   5  10   3      474.90      482.86     17.17 o 
   6  10   3      597.39      607.14     22.31 o 
   7  10   3     1551.61     1522.24     36.11 o 
   8  10   3      158.10      167.04     16.69 o 
   9  10   3       99.70       83.19     16.74 o 
  10  10   3      553.46      546.65     25.53 o 
  -4  11   3      344.59      350.25     32.31 o 
  -3  11   3      175.97      112.34     26.02 o 
  -2  11   3      297.88      272.72     21.33 o 
  -1  11   3      660.03      606.56     27.52 o 
   0  11   3      306.75      321.40     25.50 o 
   1  11   3        2.53      -30.51     15.25 o 
   2  11   3        7.99        2.70     14.61 o 
   3  11   3      841.53      822.74     27.82 o 
   4  11   3      107.58      117.70     13.95 o 
   5  11   3       26.82       16.14     12.50 o 
   6  11   3       64.44       62.78     13.82 o 
   7  11   3      643.89      618.78     23.87 o 
   8  11   3      112.98      105.77     17.49 o 
   9  11   3      202.02      200.46     19.28 o 
  10  11   3        3.32       -9.27     19.42 o 
  -2  12   3      656.27      630.75     30.84 o 
  -1  12   3      171.26      182.11     20.68 o 
   0  12   3        3.66        8.25     17.63 o 
   1  12   3      170.29      177.96     21.15 o 
   2  12   3     2651.56     2676.20     60.05 o 
   3  12   3      453.38      523.87     23.93 o 
   4  12   3      141.99      143.38     15.52 o 
   5  12   3      181.49      147.78     15.18 o 
   6  12   3      350.23      343.76     20.51 o 
   7  12   3     1370.14     1253.25     34.38 o 
   8  12   3        1.34      -10.11     17.56 o 
   1  13   3     1080.57     1034.58     33.53 o 
   2  13   3      627.60      621.68     27.66 o 
   3  13   3      371.79      378.27     22.67 o 
   4  13   3       66.57       73.01     14.98 o 
   5  13   3       57.46       40.01     19.41 o 
   6  13   3     1248.28     1138.00     30.15 o 
  -6 -11   4       14.33      -16.02     20.34 o 
  -5 -11   4      256.53      196.49     20.46 o 
  -4 -11   4      446.88      381.72     22.42 o 
  -3 -11   4      291.71      280.63     24.66 o 
  -2 -11   4      886.99      848.76     33.05 o 
  -1 -11   4      431.41      457.43     36.83 o 
   0 -11   4      149.76      156.46     21.58 o 
   1 -11   4      605.97      661.67     52.88 o 
   2 -11   4      268.28      296.30     42.60 o 
  -8 -10   4      114.89       79.65     19.71 o 
  -7 -10   4      292.68      265.45     20.61 o 
  -6 -10   4        2.56       -0.45     19.06 o 
  -5 -10   4      239.38      208.06     33.76 o 
  -4 -10   4      276.23      255.55     15.26 o 
  -3 -10   4     2007.73     1953.41     50.15 o 
  -2 -10   4       65.65       47.56     17.57 o 
  -1 -10   4       51.93       46.19     17.75 o 
   0 -10   4      581.55      585.21     31.67 o 
   1 -10   4     1115.98     1061.62     42.20 o 
   2 -10   4      173.84      197.16     36.69 o 
   3 -10   4      125.21      106.04     35.35 o 
   4 -10   4      600.32      538.45     49.57 o 
  -9  -9   4       23.97       20.16     19.91 o 
  -8  -9   4      275.57      274.29     21.22 o 
  -7  -9   4      325.11      323.02     18.47 o 
  -6  -9   4       73.66       66.20     23.88 o 
  -5  -9   4       56.68       59.55     15.18 o 
  -4  -9   4      260.32      291.38     20.63 o 
  -3  -9   4      518.16      489.86     17.31 o 
  -2  -9   4       50.47       31.25     18.49 o 
  -1  -9   4      319.20      348.11     20.65 o 
   0  -9   4      488.84      495.58     27.52 o 
   1  -9   4      631.48      610.91     30.15 o 
   2  -9   4       32.84       58.12     18.02 o 
   3  -9   4      371.20      408.67     62.35 o 
   4  -9   4      217.01      229.66     28.56 o 
   5  -9   4      642.15      602.82     41.51 o 
 -10  -8   4       97.14      102.12     21.62 o 
  -9  -8   4        2.80        9.99     16.56 o 
  -8  -8   4     1779.19     1821.69     43.19 o 
  -7  -8   4      412.27      431.51     19.07 o 
  -6  -8   4      588.18      552.91     21.49 o 
  -5  -8   4      642.62      604.99     31.88 o 
  -4  -8   4     2294.00     2155.40     48.16 o 
  -3  -8   4     1633.81     1612.04     37.95 o 
  -2  -8   4     1166.62     1213.17     33.64 o 
  -1  -8   4       94.06       92.25     12.84 o 
   0  -8   4      111.19      110.67     12.29 o 
   1  -8   4     1677.38     1650.29     44.21 o 
   2  -8   4      104.88      118.74     21.13 o 
   3  -8   4       35.49       20.98     22.36 o 
   4  -8   4      240.25      258.54     26.39 o 
   5  -8   4      124.95      103.42     16.80 o 
   6  -8   4       44.35       35.85     20.69 o 
 -10  -7   4       16.16       18.03     15.46 o 
  -9  -7   4      633.55      695.76     36.39 o 
  -8  -7   4      170.61      181.72     16.17 o 
  -7  -7   4      945.99      947.07     46.13 o 
  -6  -7   4      100.29      115.79     11.50 o 
  -5  -7   4     1013.17      968.79     26.30 o 
  -4  -7   4     1508.91     1417.46     30.54 o 
  -3  -7   4     2131.34     2223.10     43.31 o 
  -2  -7   4        3.31       -8.69      5.87 o 
  -1  -7   4       55.60       43.66     18.25 o 
   0  -7   4     4781.68     4921.69     82.06 o 
   1  -7   4        9.13        2.81     10.02 o 
   2  -7   4      605.53      588.04     25.73 o 
   3  -7   4      521.02      494.99     20.89 o 
   4  -7   4      403.09      375.21     26.82 o 
   5  -7   4      985.57     1003.08     31.61 o 
   6  -7   4       13.54       43.34     17.16 o 
   7  -7   4        5.14        6.79     21.58 o 
   8  -7   4       89.34       64.90     24.75 o 
 -11  -6   4       33.66       50.12     17.50 o 
 -10  -6   4        8.85       -3.03     14.83 o 
  -9  -6   4       94.77       97.13     14.17 o 
  -8  -6   4      209.84      230.01     16.16 o 
  -7  -6   4      335.81      360.99     16.70 o 
  -6  -6   4       19.36       15.81      9.75 o 
  -5  -6   4      566.80      532.49     16.54 o 
  -4  -6   4       25.65       26.51      9.07 o 
  -3  -6   4      633.22      606.26     15.38 o 
  -2  -6   4       39.52       16.68      8.95 o 
  -1  -6   4     9890.04    11500.24    203.77 o 
   0  -6   4      643.75      658.67     19.14 o 
   1  -6   4     2917.50     2889.51     61.73 o 
   2  -6   4     2475.73     2274.96     45.69 o 
   3  -6   4        6.11       10.35     10.11 o 
   4  -6   4     4398.96     4155.72    127.87 o 
   5  -6   4        9.94       12.28     13.20 o 
   6  -6   4       89.57       96.62     16.38 o 
   7  -6   4      171.16      189.31     23.99 o 
   8  -6   4      396.67      404.64     23.67 o 
 -11  -5   4       76.57       63.93     17.26 o 
 -10  -5   4      511.90      555.45     21.54 o 
  -9  -5   4      659.91      673.10     21.71 o 
  -8  -5   4     1806.34     1872.60     36.32 o 
  -7  -5   4      165.15      159.05     13.05 o 
  -6  -5   4       48.09       64.23      8.73 o 
  -5  -5   4     4301.65     4248.04     68.28 o 
  -4  -5   4      289.54      293.20     10.96 o 
  -3  -5   4     1933.70     1926.07     32.44 o 
  -2  -5   4     1023.56     1037.52     19.37 o 
  -1  -5   4     1470.96     1644.63     38.01 o 
   0  -5   4      486.48      531.87     14.25 o 
   1  -5   4      196.39      222.41     11.87 o 
   2  -5   4      372.55      355.74     13.62 o 
   3  -5   4     1983.72     1955.99     40.08 o 
   4  -5   4        6.38      -21.82     10.91 o 
   5  -5   4        7.25       -2.06     11.64 o 
   6  -5   4      666.81      630.77     25.22 o 
   7  -5   4      625.81      637.99     39.82 o 
   8  -5   4      347.20      356.75     22.59 o 
   9  -5   4       38.07       38.25     20.66 o 
 -11  -4   4      102.55      105.12     16.13 o 
 -10  -4   4      430.55      438.87     16.89 o 
  -9  -4   4      632.21      674.16     19.27 o 
  -8  -4   4      341.08      360.98     15.33 o 
  -7  -4   4      304.93      337.75     15.73 o 
  -6  -4   4     4694.15     4638.92     66.35 o 
  -5  -4   4       64.46       58.40      6.76 o 
  -4  -4   4     5682.55     5691.51     66.32 o 
  -3  -4   4      578.67      559.22     12.01 o 
  -2  -4   4      246.89      244.76     10.09 o 
  -1  -4   4    10453.13    11807.24    234.99 o 
   0  -4   4     1464.49     1570.33     31.53 o 
   1  -4   4     1092.83     1031.72     20.95 o 
   2  -4   4       84.42       89.15     12.16 o 
   3  -4   4     1609.16     1427.22     30.34 o 
   4  -4   4      409.78      367.11     14.67 o 
   5  -4   4       38.02        7.25      9.79 o 
   6  -4   4        2.44       -1.56     12.38 o 
   7  -4   4      329.00      343.60     27.94 o 
   8  -4   4       10.61       20.86     14.71 o 
   9  -4   4        9.01      -10.52     19.42 o 
  10  -4   4      117.64      103.45     22.38 o 
 -11  -3   4        0.32       -6.23     16.05 o 
 -10  -3   4        0.82      -10.72     13.03 o 
  -9  -3   4      406.01      448.00     14.90 o 
  -8  -3   4       18.82       -2.67      8.43 o 
  -7  -3   4      347.00      365.59     13.99 o 
  -6  -3   4      181.42      189.55      6.97 o 
  -5  -3   4     2315.99     2291.22     27.84 o 
  -4  -3   4       15.57       21.80      3.82 o 
  -3  -3   4      142.29      144.72      4.94 o 
  -2  -3   4    12792.57    13259.23    175.19 o 
  -1  -3   4     1024.13     1087.41     19.79 o 
   0  -3   4     5361.48     5922.71    105.83 o 
   1  -3   4     1307.42     1379.07     23.57 o 
   2  -3   4     2546.74     2289.94     44.17 o 
   3  -3   4     6212.01     5920.21     93.04 o 
   4  -3   4     1533.77     1486.95     29.06 o 
   5  -3   4        0.99      -12.66     11.88 o 
   6  -3   4        6.89        0.89     12.93 o 
   7  -3   4     1112.89     1053.19     28.06 o 
   8  -3   4      113.46      117.22     14.98 o 
   9  -3   4       24.19        8.71     17.39 o 
  10  -3   4       45.36       43.34     25.14 o 
 -11  -2   4        3.71      -22.09     13.30 o 
 -10  -2   4       70.07       29.61     11.78 o 
  -9  -2   4     1161.21     1171.75     21.42 o 
  -8  -2   4       49.49       56.73      8.53 o 
  -7  -2   4       32.04       15.08      6.43 o 
  -6  -2   4      642.22      607.76     11.49 o 
  -5  -2   4     1819.68     1762.14     19.76 o 
  -4  -2   4      747.38      680.72      9.54 o 
  -3  -2   4     1562.47     1378.12     19.54 o 
  -2  -2   4        3.24       16.27      3.42 o 
  -1  -2   4     2713.96     2924.26     59.83 o 
   0  -2   4       82.39      103.30      6.02 o 
   1  -2   4     4700.85     4740.71     67.13 o 
   2  -2   4     6184.24     6136.30     92.52 o 
   3  -2   4     1645.01     1527.39     28.87 o 
   4  -2   4       30.59       42.36     13.44 o 
   5  -2   4       24.68       17.62      6.43 o 
   6  -2   4     4811.75     4654.74     74.56 o 
   7  -2   4        4.55       -6.73     11.12 o 
   8  -2   4      790.66      825.73     25.75 o 
   9  -2   4      373.70      393.88     20.01 o 
  10  -2   4       80.13       76.43     17.41 o 
  11  -2   4      257.26      327.66     35.66 o 
 -11  -1   4        2.50      -17.05     17.37 o 
 -10  -1   4      984.61     1105.63     36.15 o 
  -9  -1   4        6.19        0.94     12.17 o 
  -8  -1   4        7.77       -8.47      8.63 o 
  -7  -1   4     1323.66     1286.75     21.10 o 
  -6  -1   4     3065.33     2928.78     33.96 o 
  -5  -1   4     5635.77     5263.33     56.26 o 
  -4  -1   4     2773.31     2727.13     28.03 o 
  -3  -1   4      952.49      889.86     10.76 o 
  -2  -1   4     2351.27     2429.64     36.50 o 
  -1  -1   4     2436.95     2373.00     36.72 o 
   0  -1   4     1731.24     1636.18     25.68 o 
   1  -1   4     1062.33      998.71     14.71 o 
   2  -1   4     1155.83     1133.03     18.89 o 
   3  -1   4      307.10      266.09      7.94 o 
   4  -1   4        8.30        2.19      4.30 o 
   5  -1   4     1675.37     1473.74     22.88 o 
   6  -1   4      391.55      350.26     13.06 o 
   7  -1   4      844.83      859.57     22.24 o 
   8  -1   4       20.52       12.26     11.74 o 
   9  -1   4      124.54      117.76     15.79 o 
  10  -1   4      493.72      559.15     35.38 o 
  11  -1   4        0.48       12.99     20.18 o 
 -11   0   4       14.16        7.16     19.59 o 
 -10   0   4       89.46       94.36     17.04 o 
  -9   0   4       31.65       10.34     12.79 o 
  -8   0   4     2086.79     2078.34     37.52 o 
  -7   0   4       29.62       31.69      7.63 o 
  -6   0   4     6693.24     6441.48     75.40 o 
  -5   0   4      243.61      226.71      7.49 o 
  -4   0   4      306.30      291.11      5.75 o 
  -3   0   4     7873.34     7727.64     80.35 o 
  -2   0   4     6781.52     6527.89     78.06 o 
  -1   0   4     5313.00     5395.14     67.98 o 
   0   0   4     4228.15     4433.96     58.31 o 
   1   0   4     5146.04     5117.21     63.93 o 
   2   0   4     1078.65     1105.07     16.96 o 
   3   0   4     1854.12     1664.70     24.62 o 
   4   0   4       86.85      108.74      4.77 o 
   5   0   4      553.19      472.17     10.55 o 
   6   0   4     1345.58     1269.12     22.84 o 
   7   0   4      283.77      277.08     14.63 o 
   8   0   4       33.73       48.38     12.53 o 
   9   0   4      128.57      150.41     15.45 o 
  10   0   4       68.61       95.01     16.17 o 
  11   0   4        1.03      -11.66     17.00 o 
  12   0   4        2.83      -44.86     55.59 o 
 -11   1   4       76.68       69.85     20.05 o 
 -10   1   4      270.45      287.34     19.36 o 
  -9   1   4       24.69       21.85     13.48 o 
  -8   1   4       32.26       26.11      9.93 o 
  -7   1   4      274.52      306.02     11.77 o 
  -6   1   4      142.36      133.33      5.86 o 
  -5   1   4      375.21      345.16      7.80 o 
  -4   1   4     3923.44     3854.39     39.57 o 
  -3   1   4     3110.61     2979.31     31.93 o 
  -2   1   4     4435.15     4537.05     49.22 o 
  -1   1   4     1253.91     1292.90     16.83 o 
   0   1   4     4242.25     4354.50     70.86 o 
   1   1   4     3495.01     3577.60     39.56 o 
   2   1   4    10770.41    10591.69    110.29 o 
   3   1   4      523.42      529.05      8.29 o 
   4   1   4      439.98      460.17      8.14 o 
   5   1   4     7433.90     7003.29     85.11 o 
   6   1   4        4.06        1.85      4.91 o 
   7   1   4      844.10      785.30     13.47 o 
   8   1   4      140.58      130.20      9.31 o 
   9   1   4      468.11      513.71     19.99 o 
  10   1   4      178.00      182.46     15.00 o 
  11   1   4       49.02       35.69     17.88 o 
  12   1   4        6.54      -10.33     23.59 o 
 -10   2   4      161.03      184.88     17.77 o 
  -9   2   4       75.11       93.01     13.32 o 
  -8   2   4      122.24      123.44     12.20 o 
  -7   2   4     1061.77     1053.00     19.32 o 
  -6   2   4      407.61      413.74      9.67 o 
  -5   2   4      116.98      117.56      5.80 o 
  -4   2   4       57.93       50.76      3.97 o 
  -3   2   4      148.71      124.45      4.03 o 
  -2   2   4     4409.32     4393.74     49.83 o 
  -1   2   4     4965.36     5275.51     59.35 o 
   0   2   4     1720.95     1805.58     21.12 o 
   1   2   4     5113.47     5469.90     65.74 o 
   2   2   4        1.91        9.54      2.27 o 
   3   2   4        1.56        0.31      1.86 o 
   4   2   4     6728.80     6553.30     68.15 o 
   5   2   4      398.09      374.02      7.29 o 
   6   2   4      299.62      290.86      6.57 o 
   7   2   4     1345.60     1305.51     20.03 o 
   8   2   4     1711.62     1694.26     26.97 o 
   9   2   4     2543.44     2588.28     77.67 o 
  10   2   4      264.97      285.11     13.31 o 
  11   2   4       75.07       90.03     14.61 o 
  12   2   4       20.30       -6.62     16.99 o 
 -10   3   4      111.53      167.14     21.69 o 
  -9   3   4      121.89      147.42     16.20 o 
  -8   3   4     1192.14     1219.59     28.55 o 
  -7   3   4     1227.09     1241.08     21.58 o 
  -6   3   4     2124.70     1939.72     27.68 o 
  -5   3   4      406.58      381.43     11.99 o 
  -4   3   4      746.26      721.15     12.28 o 
  -3   3   4     8516.98     8116.78     87.84 o 
  -2   3   4     1304.29     1435.51     17.13 o 
  -1   3   4      320.89      426.66      7.14 o 
   0   3   4     6626.26     7606.81     84.69 o 
   1   3   4     3962.94     4639.21     50.08 o 
   2   3   4     7683.94     8216.54     91.14 o 
   3   3   4      493.56      447.84      6.49 o 
   4   3   4     1465.24     1656.66     20.37 o 
   5   3   4       10.71       18.79      3.52 o 
   6   3   4      205.04      205.38      5.46 o 
   7   3   4      779.21      728.60     10.93 o 
   8   3   4     1589.28     1566.29     28.35 o 
   9   3   4       86.39       97.09      9.67 o 
  10   3   4      273.32      287.99     14.85 o 
  11   3   4       50.48       41.10     13.28 o 
  12   3   4      235.92      282.76     18.31 o 
 -10   4   4       91.03       95.39     25.99 o 
  -9   4   4       36.49       43.17     18.88 o 
  -8   4   4      385.33      385.34     28.19 o 
  -7   4   4       40.45       52.18     12.43 o 
  -6   4   4       81.63      100.26     10.59 o 
  -5   4   4      209.15      219.51     10.56 o 
  -4   4   4     3329.43     3270.35     43.05 o 
  -3   4   4      316.98      288.98      7.70 o 
  -2   4   4      483.38      442.01      9.14 o 
  -1   4   4    10120.57    11232.41    129.76 o 
   0   4   4     1053.60     1220.12     16.35 o 
   1   4   4    11043.68    12873.17    155.20 o 
   2   4   4     2884.60     3587.86     42.48 o 
   3   4   4       92.34      117.99      4.11 o 
   4   4   4     7100.54     7653.69     74.21 o 
   5   4   4     2944.01     2850.51     27.45 o 
   6   4   4      796.61      773.14     10.82 o 
   7   4   4      139.42      156.09      5.84 o 
   8   4   4      198.07      186.03      8.94 o 
   9   4   4        0.96       -9.01      8.18 o 
  10   4   4       16.24        4.62     12.29 o 
  11   4   4       15.28       14.21     13.68 o 
  12   4   4      253.46      218.17     17.35 o 
  -9   5   4       12.83       29.73     17.28 o 
  -8   5   4      346.38      355.30     17.85 o 
  -7   5   4       49.19       18.82     12.82 o 
  -6   5   4        2.37        9.26     11.14 o 
  -5   5   4      236.25      235.41     11.55 o 
  -4   5   4      604.05      544.27     15.13 o 
  -3   5   4       37.91       29.87      6.04 o 
  -2   5   4     1098.80     1083.69     19.09 o 
  -1   5   4      149.10      172.13      5.76 o 
   0   5   4     3752.68     4059.72     48.12 o 
   1   5   4      433.93      583.81     13.15 o 
   2   5   4       50.41       64.39      4.17 o 
   3   5   4     8396.22     9110.94     97.83 o 
   4   5   4     1054.54      946.59     12.53 o 
   5   5   4     1556.50     1495.33     18.68 o 
   6   5   4     1032.47      995.73     13.09 o 
   7   5   4     1777.41     1723.08     25.59 o 
   8   5   4      886.89      826.77     16.82 o 
   9   5   4     1390.72     1387.27     29.41 o 
  10   5   4        0.36      -14.43     12.17 o 
  11   5   4        9.99       13.93     13.56 o 
  12   5   4      269.45      305.26     20.07 o 
  -8   6   4      188.66      208.38     26.26 o 
  -7   6   4      525.88      573.00     25.52 o 
  -6   6   4        4.37       -0.55     12.14 o 
  -5   6   4       68.56       75.26     10.62 o 
  -4   6   4     2438.50     2368.45     38.76 o 
  -3   6   4       19.61        8.89      7.67 o 
  -2   6   4      133.11      125.77      7.28 o 
  -1   6   4        4.49        9.22      5.02 o 
   0   6   4     1540.90     1600.49     24.70 o 
   1   6   4     1973.99     2266.66     33.12 o 
   2   6   4      461.87      486.28      9.66 o 
   3   6   4      227.35      261.83      7.12 o 
   4   6   4      965.41      959.46     14.69 o 
   5   6   4       47.64       48.83      4.73 o 
   6   6   4      792.31      762.26     14.91 o 
   7   6   4      840.38      857.47     21.18 o 
   8   6   4      468.81      463.26     13.40 o 
   9   6   4        0.28      -13.78      9.92 o 
  10   6   4        3.79       -9.14     12.16 o 
  11   6   4      625.50      604.86     28.58 o 
  12   6   4        7.82       -3.17     14.42 o 
  -8   7   4       70.26       74.36     17.47 o 
  -7   7   4        7.39       -3.97     15.34 o 
  -6   7   4      179.35      192.35     14.94 o 
  -5   7   4     2749.26     2821.97     59.97 o 
  -4   7   4       93.79       82.17     12.49 o 
  -3   7   4      148.67      147.41     11.52 o 
  -2   7   4      637.01      628.29     21.17 o 
  -1   7   4     3219.37     3297.11     54.81 o 
   0   7   4     3554.29     3775.16     61.72 o 
   1   7   4      190.54      222.22      7.66 o 
   2   7   4     1718.24     1895.98     27.30 o 
   3   7   4      122.48      140.77      8.01 o 
   4   7   4     3882.54     4011.42     56.85 o 
   5   7   4      218.75      200.05     11.25 o 
   6   7   4       80.39       94.10      8.21 o 
   7   7   4       80.69       63.52      8.93 o 
   8   7   4      125.15      129.32     10.42 o 
   9   7   4        0.54        1.58     10.23 o 
  10   7   4      685.68      650.87     24.43 o 
  11   7   4      192.19      169.53     20.42 o 
  12   7   4      303.93      342.77     24.63 o 
  -7   8   4        8.97       -2.79     16.23 o 
  -6   8   4     1122.17     1177.65     31.38 o 
  -5   8   4      329.89      388.71     16.49 o 
  -4   8   4      157.96      150.89     14.16 o 
  -3   8   4      691.85      681.16     20.95 o 
  -2   8   4      741.54      763.93     21.23 o 
  -1   8   4     5556.26     5590.61     97.37 o 
   0   8   4      180.97      180.20     11.64 o 
   1   8   4      892.98     1017.82     24.79 o 
   2   8   4     2120.43     2244.04     38.74 o 
   3   8   4     9447.09     9984.48    169.88 o 
   4   8   4     2826.87     2951.92     54.66 o 
   5   8   4     1086.80     1094.62     38.51 o 
   6   8   4      460.04      467.23     17.67 o 
   7   8   4      150.72      166.33     13.78 o 
   8   8   4     1161.78     1184.83     29.93 o 
   9   8   4        3.81       -7.03     13.02 o 
  10   8   4       40.65        6.54     13.92 o 
  11   8   4        2.78      -30.40     15.20 o 
  12   8   4      259.19      267.60     22.89 o 
  -6   9   4      308.91      304.34     21.47 o 
  -5   9   4      308.42      333.26     32.60 o 
  -4   9   4       93.80       91.91     14.69 o 
  -3   9   4      387.05      399.00     24.69 o 
  -2   9   4      210.03      207.12     15.75 o 
  -1   9   4      258.16      269.34     13.32 o 
   0   9   4      378.97      397.26     17.65 o 
   1   9   4      111.81      106.49     11.38 o 
   2   9   4     3305.28     3444.22     63.09 o 
   3   9   4      454.79      468.62     16.79 o 
   4   9   4      710.97      722.52     21.41 o 
   5   9   4      885.67      873.44     23.66 o 
   6   9   4       11.64        6.49     12.10 o 
   7   9   4     2749.64     2722.27     54.00 o 
   8   9   4       98.19      104.31     15.13 o 
   9   9   4       41.42       25.87     15.04 o 
  10   9   4      323.09      291.46     23.07 o 
  11   9   4      205.96      191.32     23.14 o 
  -5  10   4      429.56      448.00     50.96 o 
  -4  10   4       65.46       50.99     15.55 o 
  -3  10   4      297.31      309.21     43.64 o 
  -2  10   4      724.49      730.34     26.81 o 
  -1  10   4      192.83      182.14     14.54 o 
   0  10   4      230.01      274.88     15.07 o 
   1  10   4        9.86        0.50     11.35 o 
   2  10   4       15.81       19.15     10.86 o 
   3  10   4      326.79      357.66     15.52 o 
   4  10   4      203.82      208.95     15.11 o 
   5  10   4      216.81      234.90     14.91 o 
   6  10   4      572.26      591.10     22.36 o 
   7  10   4      162.44      152.10     19.49 o 
   8  10   4        0.88       -5.82     14.72 o 
   9  10   4      263.23      253.49     18.85 o 
  10  10   4        9.33      -12.74     18.17 o 
  11  10   4      359.81      388.21     33.41 o 
  -4  11   4       13.97        7.29     20.33 o 
  -3  11   4      953.02      945.76     30.97 o 
  -2  11   4      323.58      345.16     18.97 o 
  -1  11   4     1055.44      997.67     41.67 o 
   0  11   4      158.93      170.07     18.61 o 
   1  11   4       24.17        4.10     25.48 o 
   2  11   4     2363.65     2365.72     47.49 o 
   3  11   4       19.02       10.93     13.16 o 
   4  11   4      101.89      107.51     13.92 o 
   5  11   4      174.93      164.55     15.19 o 
   6  11   4      317.75      293.35     16.28 o 
   7  11   4      247.59      247.26     18.22 o 
   8  11   4        4.34       -4.80     16.17 o 
   9  11   4       16.21      -21.59     16.90 o 
  10  11   4       77.45       98.50     20.59 o 
  -2  12   4      184.48      189.32     18.51 o 
  -1  12   4       26.32       18.40     18.48 o 
   0  12   4       29.96       24.86     14.90 o 
   1  12   4     1047.57     1080.80     36.67 o 
   2  12   4       14.29       -7.62     16.34 o 
   3  12   4      139.11      140.97     15.25 o 
   4  12   4     1412.69     1383.29     41.30 o 
   5  12   4      425.96      467.72     19.10 o 
   6  12   4     1102.15     1083.01     28.34 o 
   7  12   4      323.52      330.33     20.56 o 
   8  12   4       54.50       21.70     17.69 o 
   1  13   4       94.64      104.93     19.01 o 
   2  13   4        8.62      -15.76     14.73 o 
   3  13   4       58.48       58.23     15.73 o 
   4  13   4       56.69       63.31     16.29 o 
   5  13   4      753.45      766.55     25.46 o 
   6  13   4       19.02        9.95     15.72 o 
   7  13   4       54.56       44.59     18.42 o 
  -5 -11   5      331.51      303.94     24.59 o 
  -4 -11   5      671.89      557.18     62.39 o 
  -3 -11   5      557.07      537.35     43.13 o 
  -2 -11   5      920.37      917.71     55.76 o 
  -1 -11   5        5.15        4.35     29.99 o 
  -7 -10   5       51.48       39.15     17.88 o 
  -6 -10   5       14.02        1.69     19.68 o 
  -5 -10   5        2.67      -17.50     17.85 o 
  -4 -10   5      165.86      152.86     37.04 o 
  -3 -10   5       44.22       55.45     19.81 o 
  -2 -10   5       31.52       52.91     45.84 o 
  -1 -10   5       81.70       53.92     28.72 o 
   0 -10   5      768.76      711.59     44.21 o 
   2 -10   5       43.96       81.54     33.80 o 
   3 -10   5      451.99      471.49     46.90 o 
  -8  -9   5      480.79      455.34     24.58 o 
  -7  -9   5      935.26      874.18     32.19 o 
  -6  -9   5       20.64       27.61     15.20 o 
  -5  -9   5        5.04       14.74     17.03 o 
  -4  -9   5     2404.64     2240.14     93.19 o 
  -3  -9   5        2.12        9.18     12.15 o 
  -2  -9   5     1095.05     1222.08     64.15 o 
  -1  -9   5      105.80      121.02     27.34 o 
   0  -9   5      581.42      564.34     37.88 o 
   1  -9   5      143.64      140.60     36.36 o 
   2  -9   5        0.72      -33.38     27.74 o 
   3  -9   5      153.79      197.33     44.47 o 
   4  -9   5      486.35      457.09     33.81 o 
   5  -9   5       53.13       47.72     53.58 o 
  -9  -8   5      520.88      574.14     35.18 o 
  -8  -8   5      334.68      310.46     24.11 o 
  -7  -8   5      137.05      163.66     22.28 o 
  -6  -8   5      226.56      235.68     17.09 o 
  -5  -8   5     2737.30     2597.36     79.07 o 
  -4  -8   5      447.05      393.48     23.41 o 
  -3  -8   5     1894.59     1992.11     51.60 o 
  -2  -8   5      356.65      404.53     31.33 o 
  -1  -8   5      299.24      332.47     19.75 o 
   0  -8   5     4025.91     4028.30    103.78 o 
   1  -8   5      123.08      136.83     14.97 o 
   2  -8   5      221.82      246.46     24.08 o 
   3  -8   5       89.37      103.07     22.38 o 
   4  -8   5      868.89      831.06     89.95 o 
   5  -8   5      493.70      479.70     24.26 o 
   6  -8   5        0.35      -12.69     20.62 o 
 -10  -7   5       33.00       35.33     17.56 o 
  -9  -7   5        3.02      -31.69     18.84 o 
  -8  -7   5      134.95      126.73     18.44 o 
  -7  -7   5        0.25       -1.42     14.72 o 
  -6  -7   5      668.66      638.98     25.30 o 
  -5  -7   5      495.31      464.73     25.58 o 
  -4  -7   5      322.64      331.79     16.72 o 
  -3  -7   5      101.05       93.28     11.58 o 
  -2  -7   5       42.43       40.46     13.89 o 
  -1  -7   5     4205.34     4812.39     91.86 o 
   0  -7   5      220.99      263.75     19.16 o 
   1  -7   5      361.18      368.53     20.56 o 
   2  -7   5      490.13      515.87     21.77 o 
   3  -7   5     1313.66     1281.42    101.01 o 
   4  -7   5      573.93      647.35     34.85 o 
   5  -7   5      587.30      571.50     24.61 o 
   6  -7   5      137.14      168.80     18.86 o 
   7  -7   5       12.22       -3.39     24.26 o 
 -10  -6   5      458.78      478.61     22.55 o 
  -9  -6   5       30.81       21.62     15.44 o 
  -8  -6   5     1581.83     1599.96     55.77 o 
  -7  -6   5       28.06       15.57     14.67 o 
  -6  -6   5       97.47      111.22     17.90 o 
  -5  -6   5       75.21       98.10     10.78 o 
  -4  -6   5      571.93      577.89     22.02 o 
  -3  -6   5        5.30        3.96      9.30 o 
  -2  -6   5       27.87       37.41      7.97 o 
  -1  -6   5        0.82      -13.30      7.65 o 
   0  -6   5       24.98       38.78      9.17 o 
   1  -6   5        3.50       11.51      8.22 o 
   2  -6   5      442.27      448.98     17.10 o 
   3  -6   5      572.87      585.86     31.45 o 
   4  -6   5      759.66      695.36     34.42 o 
   5  -6   5       13.87       26.68     13.92 o 
   6  -6   5      173.33      155.34     17.29 o 
   7  -6   5      559.56      563.20     46.61 o 
   8  -6   5      252.07      266.74     31.12 o 
 -10  -5   5      247.28      267.50     23.87 o 
  -9  -5   5     1155.24     1285.29     50.64 o 
  -8  -5   5       11.43       10.22     14.11 o 
  -7  -5   5      173.00      161.15     16.40 o 
  -6  -5   5      944.13      995.19     21.76 o 
  -5  -5   5      830.77      834.22     18.78 o 
  -4  -5   5     1106.82     1121.84     27.50 o 
  -3  -5   5     2254.18     2247.07     41.33 o 
  -2  -5   5      693.07      696.29     18.51 o 
  -1  -5   5     1513.63     1676.13     39.13 o 
   0  -5   5     1426.32     1466.04     32.89 o 
   1  -5   5      654.30      654.32     18.66 o 
   2  -5   5      288.07      288.69     10.76 o 
   3  -5   5      190.44      222.98     14.19 o 
   4  -5   5        1.83       -0.70      8.65 o 
   5  -5   5        8.91       19.87     12.51 o 
   6  -5   5      499.41      526.27     23.51 o 
   7  -5   5      296.04      309.31     38.39 o 
   8  -5   5        0.19      -15.30     17.43 o 
   9  -5   5      152.87      138.03     19.08 o 
 -11  -4   5      111.94       82.79     23.36 o 
 -10  -4   5       96.30      108.84     16.46 o 
  -9  -4   5      123.44      122.15     13.20 o 
  -8  -4   5       90.75       85.03     12.37 o 
  -7  -4   5     2085.10     2170.34     36.74 o 
  -6  -4   5      127.38      131.90      8.57 o 
  -5  -4   5     4423.37     4450.91     71.41 o 
  -4  -4   5      974.54      876.61     15.50 o 
  -3  -4   5     2408.75     2340.17     42.16 o 
  -2  -4   5     7193.67     7253.83    136.86 o 
  -1  -4   5     8600.91     8963.78    168.83 o 
   0  -4   5     1729.81     1725.82     44.61 o 
   1  -4   5     2086.34     2127.89     41.62 o 
   2  -4   5     7235.14     7258.38    109.18 o 
   3  -4   5      754.67      759.27     20.37 o 
   4  -4   5     2061.04     1959.62     37.82 o 
   5  -4   5       18.68       34.22      9.76 o 
   6  -4   5      116.08      128.31     14.40 o 
   7  -4   5      916.15      904.77     30.70 o 
   8  -4   5        3.18      -15.23     14.71 o 
   9  -4   5       32.02       23.24     17.26 o 
  10  -4   5       13.58      -19.60     21.66 o 
 -11  -3   5      120.36      105.39     17.48 o 
 -10  -3   5      396.79      406.21     17.42 o 
  -9  -3   5      829.24      835.14     21.63 o 
  -8  -3   5        7.04        8.33      8.79 o 
  -7  -3   5      168.98      173.89      8.97 o 
  -6  -3   5        0.94        0.55      7.25 o 
  -5  -3   5      819.72      789.87     12.91 o 
  -4  -3   5     1581.03     1552.86     22.61 o 
  -3  -3   5     2157.45     2159.11     31.26 o 
  -2  -3   5      302.78      303.96      9.17 o 
  -1  -3   5      596.27      565.09     15.07 o 
   0  -3   5      349.91      331.20     24.15 o 
   1  -3   5     6566.55     6530.63    116.22 o 
   2  -3   5     2034.99     1974.95     35.31 o 
   3  -3   5     2692.21     2610.42     37.75 o 
   4  -3   5      191.75      202.47     11.28 o 
   5  -3   5      101.57      116.72     10.69 o 
   6  -3   5     3165.39     3043.21     69.18 o 
   7  -3   5        9.06      -11.16     12.24 o 
   8  -3   5       39.60       44.18     14.63 o 
   9  -3   5       96.09       88.70     21.10 o 
  10  -3   5       55.88       74.01     21.77 o 
 -11  -2   5       30.65       23.78     17.40 o 
 -10  -2   5      759.75      823.97     28.21 o 
  -9  -2   5       66.86       74.43     11.83 o 
  -8  -2   5        8.42       -2.57      9.86 o 
  -7  -2   5     1517.35     1463.05     23.59 o 
  -6  -2   5     1538.61     1513.89     22.49 o 
  -5  -2   5      953.21      941.59     13.42 o 
  -4  -2   5       65.05       63.68      5.31 o 
  -3  -2   5     1360.28     1263.05     18.61 o 
  -2  -2   5       94.50      101.28      5.34 o 
  -1  -2   5     1911.03     1853.62     33.52 o 
   0  -2   5     1372.78     1240.20     20.35 o 
   1  -2   5     1034.89     1022.95     20.17 o 
   2  -2   5      265.44      253.82      9.25 o 
   3  -2   5      107.84      110.31      5.35 o 
   4  -2   5      111.60       96.84      9.44 o 
   5  -2   5     2786.29     2694.85     44.58 o 
   6  -2   5       64.31       52.01      9.63 o 
   7  -2   5      217.20      210.12     14.40 o 
   8  -2   5      114.88      117.10     14.72 o 
   9  -2   5      450.38      484.15     19.40 o 
  10  -2   5      496.49      610.36     25.62 o 
  11  -2   5       48.46       68.79     30.36 o 
 -11  -1   5      254.12      245.35     17.65 o 
 -10  -1   5        0.30       -1.36     14.32 o 
  -9  -1   5       31.91       36.72     12.96 o 
  -8  -1   5      587.82      603.21     17.07 o 
  -7  -1   5     1118.04     1078.60     20.07 o 
  -6  -1   5      422.05      416.12     10.62 o 
  -5  -1   5     2070.48     1948.51     23.45 o 
  -4  -1   5     1549.90     1487.36     17.76 o 
  -3  -1   5      182.90      160.21      4.85 o 
  -2  -1   5    11748.89    11705.67    158.24 o 
  -1  -1   5     3214.80     3762.83     49.37 o 
   0  -1   5     1518.74     1735.20     27.44 o 
   1  -1   5     8215.88     8096.50    108.68 o 
   2  -1   5      436.92      381.44      8.23 o 
   3  -1   5     7388.56     7278.78    111.25 o 
   4  -1   5      368.68      367.51      9.35 o 
   5  -1   5      780.54      738.73     13.20 o 
   6  -1   5        1.94        3.66      6.49 o 
   7  -1   5      358.92      369.17     14.80 o 
   8  -1   5      832.13      806.37     26.59 o 
   9  -1   5      531.84      590.14     21.52 o 
  10  -1   5        0.12        2.94     16.63 o 
  11  -1   5       13.03       31.50     25.45 o 
 -11   0   5       45.39       25.91     30.08 o 
 -10   0   5       85.45       79.16     15.18 o 
  -9   0   5        0.96      -10.97     12.84 o 
  -8   0   5       37.90       40.05     11.85 o 
  -7   0   5      327.93      342.08     13.39 o 
  -6   0   5       57.55       48.04      7.33 o 
  -5   0   5      583.10      557.89      8.92 o 
  -4   0   5      872.22      792.45     10.33 o 
  -3   0   5     7488.07     7172.11     73.24 o 
  -2   0   5       11.46       -3.30      2.89 o 
  -1   0   5     3245.87     3693.12     52.61 o 
   0   0   5    11408.55    11673.57    183.97 o 
   1   0   5       42.43       57.09     11.96 o 
   2   0   5     9300.89     8880.47    104.45 o 
   3   0   5      582.12      518.89      8.94 o 
   4   0   5     3295.62     3301.74     46.00 o 
   5   0   5     4507.90     4300.80     56.29 o 
   6   0   5     2084.40     1965.36     28.17 o 
   7   0   5      381.37      373.80     14.36 o 
   8   0   5        9.13       12.41     12.07 o 
   9   0   5     1393.04     1499.40     86.76 o 
  10   0   5       11.73        9.30     15.72 o 
  11   0   5       37.63       42.63     22.80 o 
  12   0   5        0.02      -19.98     22.57 o 
 -10   1   5      167.86      172.18     20.57 o 
  -9   1   5      177.96      168.99     19.46 o 
  -8   1   5        6.01       -7.37      9.78 o 
  -7   1   5     2618.49     2470.64     52.24 o 
  -6   1   5      747.41      637.07     15.84 o 
  -5   1   5       20.91       14.37      4.94 o 
  -4   1   5        1.53       -5.13      3.62 o 
  -3   1   5     2286.17     2210.57     23.74 o 
  -2   1   5     1399.68     1397.27     16.16 o 
  -1   1   5     3466.83     3388.32     40.57 o 
   0   1   5       10.90        7.11      2.62 o 
   1   1   5     3532.01     3549.08     39.45 o 
   2   1   5       49.68       66.27      3.12 o 
   3   1   5      221.34      198.00      5.08 o 
   4   1   5     9482.79     9187.49    111.19 o 
   5   1   5      208.32      176.76      5.90 o 
   6   1   5      334.11      330.93      8.40 o 
   7   1   5      287.58      268.92     10.67 o 
   8   1   5     2250.65     2312.72     58.78 o 
   9   1   5      929.54      989.28     52.56 o 
  10   1   5      383.82      457.68     27.47 o 
  11   1   5        2.21       -5.33     16.40 o 
  12   1   5        2.12       12.23     20.22 o 
 -10   2   5        5.76        8.26     18.87 o 
  -9   2   5       22.11       23.15     14.50 o 
  -8   2   5     2136.45     2136.42     45.02 o 
  -7   2   5      451.20      461.07     14.96 o 
  -6   2   5      655.79      700.15     18.27 o 
  -5   2   5     1721.26     1566.11     22.76 o 
  -4   2   5      266.08      280.11      6.44 o 
  -3   2   5     7396.56     7099.06     76.70 o 
  -2   2   5       66.61       65.93      3.91 o 
  -1   2   5       90.49      114.51      3.87 o 
   0   2   5      590.46      594.59      9.14 o 
   1   2   5     3526.13     3621.60     41.14 o 
   2   2   5      824.86      793.10     10.23 o 
   3   2   5      477.39      436.86      6.97 o 
   4   2   5       10.80       -1.76      3.84 o 
   5   2   5      199.77      188.95      4.94 o 
   6   2   5      107.23      109.23      5.05 o 
   7   2   5      154.01      136.00      9.13 o 
   8   2   5     1425.54     1408.68     24.77 o 
   9   2   5       14.93       16.25      8.68 o 
  10   2   5        2.79      -18.54     10.57 o 
  11   2   5       14.68       29.41     16.10 o 
  12   2   5      252.35      304.76     37.25 o 
 -10   3   5       21.42       -2.93     20.66 o 
  -9   3   5      469.53      522.15     25.26 o 
  -8   3   5      224.17      237.58     15.33 o 
  -7   3   5      266.05      294.15     12.28 o 
  -6   3   5      908.67      811.74     18.50 o 
  -5   3   5      106.35       82.96      6.94 o 
  -4   3   5     7916.85     7646.04     91.58 o 
  -3   3   5      156.58      165.93      5.40 o 
  -2   3   5      889.52      964.84     12.34 o 
  -1   3   5     4919.55     5123.30     57.15 o 
   0   3   5     3615.92     3671.65     41.85 o 
   1   3   5    11011.86    12258.97    125.87 o 
   2   3   5      805.25      924.78     18.14 o 
   3   3   5      145.86      131.41      4.05 o 
   4   3   5      248.99      254.69      5.53 o 
   5   3   5     4009.86     3869.16     38.56 o 
   6   3   5       17.86       15.95      4.00 o 
   7   3   5      124.13      122.86      7.55 o 
   8   3   5      659.26      617.96     13.26 o 
   9   3   5       56.33       55.29      9.99 o 
  10   3   5      372.70      398.17     16.26 o 
  11   3   5      451.89      559.95     32.92 o 
  12   3   5       52.13       42.40     14.60 o 
  -9   4   5       87.40       72.10     19.95 o 
  -8   4   5       77.24      104.12     16.58 o 
  -7   4   5       29.36       26.66     11.54 o 
  -6   4   5       45.03       67.28      9.56 o 
  -5   4   5      941.59      935.32     17.73 o 
  -4   4   5        0.53       -3.07      6.12 o 
  -3   4   5        1.75       -4.70      5.70 o 
  -2   4   5     1261.81     1295.37     15.42 o 
  -1   4   5     4016.55     4178.04     43.65 o 
   0   4   5     8767.83     9850.36    105.30 o 
   1   4   5     1086.63     1053.25     13.13 o 
   2   4   5     4017.40     4622.13     50.20 o 
   3   4   5       76.12       65.14      3.30 o 
   4   4   5    23151.35    24985.88    231.70 o 
   5   4   5     1112.13     1160.99     13.28 o 
   6   4   5      743.00      767.53     11.02 o 
   7   4   5     2750.52     2646.84     33.46 o 
   8   4   5      464.94      443.26     14.03 o 
   9   4   5     2200.30     2150.32     74.11 o 
  10   4   5        3.95       -6.90     11.48 o 
  11   4   5       29.16       46.57     19.56 o 
  12   4   5        9.53      -17.15     14.97 o 
  -9   5   5      603.20      644.81     53.02 o 
  -8   5   5      262.63      269.73     21.35 o 
  -7   5   5      348.12      410.14     20.23 o 
  -6   5   5      448.42      430.67     17.03 o 
  -5   5   5      902.63      895.62     20.69 o 
  -4   5   5     1223.83     1171.27     22.82 o 
  -3   5   5      343.67      347.03     10.68 o 
  -2   5   5       52.35       56.75      6.32 o 
  -1   5   5     1434.70     1481.42     19.00 o 
   0   5   5     2179.05     2423.61     28.67 o 
   1   5   5      365.52      359.00      6.95 o 
   2   5   5      439.52      437.55      7.01 o 
   3   5   5     3170.91     3509.90     35.65 o 
   4   5   5     3655.13     3810.00     38.80 o 
   5   5   5      168.58      180.61      5.48 o 
   6   5   5     1700.41     1716.06     19.41 o 
   7   5   5      265.33      266.82      8.35 o 
   8   5   5     2039.96     2032.85     50.64 o 
   9   5   5        6.29      -11.22     10.27 o 
  10   5   5        1.98       -4.05     12.33 o 
  11   5   5      572.77      575.24     21.89 o 
  12   5   5       31.23       33.01     16.06 o 
  -8   6   5      141.25      143.73     17.94 o 
  -7   6   5      146.65      154.80     15.47 o 
  -6   6   5      567.26      570.75     19.42 o 
  -5   6   5     2618.31     2546.92     42.26 o 
  -4   6   5      524.47      526.70     17.34 o 
  -3   6   5       94.54       81.17      9.79 o 
  -2   6   5     1264.73     1282.00     22.99 o 
  -1   6   5     4150.62     4319.92     57.85 o 
   0   6   5     1264.47     1339.46     19.35 o 
   1   6   5      335.04      359.85      9.23 o 
   2   6   5      921.90      992.02     16.65 o 
   3   6   5        4.84       -0.91      4.11 o 
   4   6   5     3370.51     3492.77     40.85 o 
   5   6   5      611.38      619.39     10.86 o 
   6   6   5       47.23       45.90      6.50 o 
   7   6   5      114.48      112.19      7.74 o 
   8   6   5        5.27        9.52      9.28 o 
   9   6   5      102.62       91.21     11.22 o 
  10   6   5      728.17      743.73     23.44 o 
  11   6   5       10.26      -23.95     13.57 o 
  12   6   5      151.29      156.23     17.05 o 
  -8   7   5       18.11       29.55     17.79 o 
  -7   7   5      191.19      199.89     18.00 o 
  -6   7   5      963.04      959.98     26.02 o 
  -5   7   5       41.84       34.20     13.73 o 
  -4   7   5       34.15       23.92     12.20 o 
  -3   7   5      360.30      340.71     16.54 o 
  -2   7   5     2955.70     3039.80     55.93 o 
  -1   7   5      151.77      188.75     10.73 o 
   0   7   5     2169.15     2258.16     39.32 o 
   1   7   5     2689.03     2917.80     42.55 o 
   2   7   5       61.29       62.70      8.56 o 
   3   7   5     7419.45     7781.15    100.47 o 
   4   7   5      452.30      447.41     11.04 o 
   5   7   5       57.73       50.21      7.64 o 
   6   7   5     1032.63     1024.15     30.19 o 
   7   7   5      855.20      858.90     21.94 o 
   8   7   5      323.57      338.15     14.25 o 
   9   7   5       78.06       48.77     13.81 o 
  10   7   5      375.70      349.71     19.04 o 
  11   7   5        2.06        3.67     19.65 o 
  12   7   5       72.57       91.98     21.15 o 
  -7   8   5        0.04        9.23     19.14 o 
  -6   8   5      131.06      140.28     24.76 o 
  -5   8   5        9.60        1.52     14.64 o 
  -4   8   5      120.37      135.77     19.19 o 
  -3   8   5      599.67      587.63     20.24 o 
  -2   8   5      473.75      468.97     17.28 o 
  -1   8   5      821.61      794.44     21.52 o 
   0   8   5       28.23       23.21      9.27 o 
   1   8   5      106.17      109.69      9.72 o 
   2   8   5     2470.61     2652.85     45.16 o 
   3   8   5       85.91       82.45     15.40 o 
   4   8   5       87.44      120.34     11.08 o 
   5   8   5     1313.66     1327.84     29.56 o 
   6   8   5     1182.82     1192.07     28.79 o 
   7   8   5     2164.27     2158.60     44.29 o 
   8   8   5      223.08      206.47     12.24 o 
   9   8   5      263.29      251.65     16.24 o 
  10   8   5      242.23      201.39     17.10 o 
  11   8   5      347.27      359.21     23.35 o 
  12   8   5       68.14       80.01     20.58 o 
  -6   9   5       62.47       63.75     19.10 o 
  -5   9   5      401.46      401.59     20.24 o 
  -4   9   5       17.97       14.73     14.67 o 
  -3   9   5      379.82      399.93     17.80 o 
  -2   9   5      788.52      818.98     23.72 o 
  -1   9   5      430.15      449.30     16.49 o 
   0   9   5      822.52      886.96     25.67 o 
   1   9   5      150.50      146.99     12.50 o 
   2   9   5     1393.18     1431.27     31.54 o 
   3   9   5      245.55      266.78     13.71 o 
   4   9   5       32.29       40.58     11.09 o 
   5   9   5     1068.41     1098.22     27.22 o 
   6   9   5     2176.16     2220.83     45.44 o 
   7   9   5       37.01       41.03     13.60 o 
   8   9   5        3.90      -12.35     13.69 o 
   9   9   5      703.09      684.44     22.24 o 
  10   9   5      487.53      512.26     35.19 o 
  11   9   5      133.22      120.13     22.40 o 
  -5  10   5       20.53       16.54     18.85 o 
  -4  10   5        8.91      -24.43     16.67 o 
  -3  10   5     1762.75     1752.45     42.81 o 
  -2  10   5       11.25        9.79     14.39 o 
  -1  10   5     2067.61     2040.79     46.14 o 
   0  10   5      389.64      425.47     18.76 o 
   1  10   5      298.23      325.59     25.69 o 
   2  10   5     2290.07     2332.72     46.23 o 
   3  10   5      529.26      556.29     20.46 o 
   4  10   5      382.32      403.43     17.04 o 
   5  10   5       19.68       12.31     13.55 o 
   6  10   5      346.81      328.18     17.59 o 
   7  10   5        1.13      -11.28     14.12 o 
   8  10   5       74.48       54.63     15.72 o 
   9  10   5       66.44       39.39     16.39 o 
  10  10   5      112.11       92.41     27.87 o 
  11  10   5        9.80       -4.77     30.66 o 
  -3  11   5        0.63       -2.66     16.73 o 
  -2  11   5      151.86      145.72     17.07 o 
  -1  11   5      382.73      385.30     19.39 o 
   0  11   5        5.96        7.87     14.00 o 
   1  11   5     1681.35     1731.67     41.22 o 
   2  11   5      240.14      242.41     15.48 o 
   3  11   5        2.95       -7.50     12.82 o 
   4  11   5      812.19      805.18     25.16 o 
   5  11   5     1021.66     1006.64     28.13 o 
   6  11   5      638.56      647.16     22.31 o 
   7  11   5      185.14      179.67     17.41 o 
   8  11   5      101.57       65.13     17.09 o 
   9  11   5        6.91       -5.09     16.84 o 
  10  11   5      221.35      196.67     24.86 o 
  -2  12   5       20.66        1.12     17.27 o 
  -1  12   5      132.46      131.96     17.60 o 
   0  12   5      328.21      356.82     19.74 o 
   1  12   5       54.75       38.20     15.43 o 
   2  12   5       28.82       24.42     14.22 o 
   3  12   5      193.53      227.32     16.86 o 
   4  12   5      466.09      510.26     20.72 o 
   5  12   5      818.79      828.88     27.57 o 
   6  12   5      256.49      262.79     17.22 o 
   7  12   5      135.03      137.26     18.27 o 
   8  12   5       12.30        6.33     17.60 o 
   1  13   5       31.08       19.13     15.84 o 
   2  13   5      402.45      414.51     20.04 o 
   3  13   5       79.01       88.05     16.43 o 
   4  13   5      108.76      118.87     17.31 o 
   5  13   5      112.48      123.69     17.64 o 
   6  13   5       93.01       91.38     16.48 o 
   7  13   5       35.42       38.07     21.28 o 
  -6 -10   6        3.21       34.00     20.59 o 
  -5 -10   6       11.05        4.19     69.89 o 
  -4 -10   6      192.57      163.46     19.67 o 
  -3 -10   6       36.47       13.78     16.37 o 
  -2 -10   6       36.80       40.91     28.29 o 
  -1 -10   6       44.57       74.22     28.34 o 
  -7  -9   6       90.51       89.61     18.24 o 
  -6  -9   6       13.65        1.62     19.15 o 
  -5  -9   6     2314.55     2081.09     64.82 o 
  -4  -9   6      327.29      349.06     22.02 o 
  -3  -9   6      528.28      482.98     25.64 o 
  -2  -9   6      840.01      980.68     55.45 o 
  -1  -9   6      661.26      695.09     44.57 o 
   0  -9   6     1518.16     1439.69     61.56 o 
   3  -9   6       36.54       14.22     37.11 o 
  -8  -8   6       32.26       38.37     18.56 o 
  -7  -8   6       60.93       18.04     22.09 o 
  -6  -8   6      983.70      942.60     34.56 o 
  -5  -8   6        2.62      -13.98     16.55 o 
  -4  -8   6      557.98      566.98     28.14 o 
  -3  -8   6      179.70      177.59     16.27 o 
  -2  -8   6     1077.89     1143.69     33.94 o 
  -1  -8   6     1844.65     1990.00    141.18 o 
   0  -8   6     1190.97     1129.44     50.76 o 
   1  -8   6        4.04       11.41     27.18 o 
   2  -8   6      227.32      356.50     40.07 o 
   3  -8   6     1163.00     1264.55     75.34 o 
   4  -8   6       27.36       -0.28     36.19 o 
   5  -8   6      197.50      172.23     38.38 o 
   6  -8   6      127.48      160.72     42.21 o 
  -9  -7   6      214.49      214.55     22.21 o 
  -8  -7   6      471.59      508.75     25.09 o 
  -7  -7   6       36.70       15.38     16.09 o 
  -6  -7   6      196.77      201.84     16.68 o 
  -5  -7   6        2.47      -30.70     15.35 o 
  -4  -7   6      158.96      209.32     29.40 o 
  -3  -7   6      434.05      447.48     23.22 o 
  -2  -7   6     1207.62     1229.94     73.95 o 
  -1  -7   6       14.80        9.14     15.63 o 
   0  -7   6       70.17       55.96     19.93 o 
   1  -7   6       44.12       70.24     16.00 o 
   2  -7   6     2530.83     2516.71    112.03 o 
   3  -7   6      522.57      554.29     47.18 o 
   4  -7   6      574.26      598.43     50.45 o 
   5  -7   6      127.02      157.39     16.87 o 
   6  -7   6        0.73       12.36     19.50 o 
   7  -7   6      962.76     1113.38     56.68 o 
  -9  -6   6     1102.23     1153.94     31.87 o 
  -8  -6   6      260.35      272.26     21.22 o 
  -7  -6   6       67.91       59.79     15.97 o 
  -6  -6   6     1252.50     1206.15     35.66 o 
  -5  -6   6     2825.12     2774.22     65.93 o 
  -4  -6   6     1123.54     1042.82     31.52 o 
  -3  -6   6      578.49      550.66     21.69 o 
  -2  -6   6     2066.51     2138.80     52.31 o 
  -1  -6   6      284.72      317.02     18.53 o 
   0  -6   6     2082.51     2178.50     72.49 o 
   1  -6   6      670.87      649.78     27.03 o 
   2  -6   6      267.96      237.43     32.04 o 
   3  -6   6      317.63      331.03     23.59 o 
   4  -6   6       51.45       63.76     26.41 o 
   5  -6   6      213.09      218.81     16.73 o 
   6  -6   6      220.64      236.51     18.92 o 
   7  -6   6        1.72      -23.12     22.32 o 
   8  -6   6       16.83       -6.84     39.04 o 
 -10  -5   6      230.40      214.23     29.52 o 
  -9  -5   6        1.71       -8.42     15.71 o 
  -8  -5   6        3.01       28.26     14.08 o 
  -7  -5   6     1061.08     1118.26     44.63 o 
  -6  -5   6     1356.62     1352.95     41.14 o 
  -5  -5   6     1644.97     1642.08     37.64 o 
  -4  -5   6      615.30      602.58     23.11 o 
  -3  -5   6      713.24      678.29     23.23 o 
  -2  -5   6      303.82      324.33     13.47 o 
  -1  -5   6     1286.46     1394.96     31.03 o 
   0  -5   6     1129.74     1136.22     33.95 o 
   1  -5   6      318.57      348.79     13.87 o 
   2  -5   6     5524.60     5458.60    101.52 o 
   3  -5   6      160.61      185.12     14.18 o 
   4  -5   6      478.79      483.08     29.68 o 
   5  -5   6       56.37       39.44     12.93 o 
   6  -5   6      321.72      349.76     30.86 o 
   7  -5   6      117.10      110.47     27.97 o 
   8  -5   6       11.20      -19.09     22.03 o 
   9  -5   6       21.10       -7.81     27.27 o 
 -10  -4   6      146.03      166.81     19.70 o 
  -9  -4   6        1.03        1.27     15.41 o 
  -8  -4   6      172.98      201.36     21.60 o 
  -7  -4   6      117.10      105.90     11.68 o 
  -6  -4   6      437.54      454.41     19.01 o 
  -5  -4   6      216.75      196.21     11.24 o 
  -4  -4   6      829.74      782.90     19.90 o 
  -3  -4   6     1256.84     1256.70     23.36 o 
  -2  -4   6     1328.33     1298.53     29.68 o 
  -1  -4   6      566.71      563.20     16.40 o 
   0  -4   6       68.24       74.50     13.24 o 
   1  -4   6    10354.98    10622.84    187.41 o 
   2  -4   6      139.68      139.95      9.15 o 
   3  -4   6     2565.38     2595.72     47.80 o 
   4  -4   6      971.78      968.22     28.47 o 
   5  -4   6      534.69      517.13     21.11 o 
   6  -4   6     1846.21     1843.17     46.65 o 
   7  -4   6      286.93      314.45     19.85 o 
   8  -4   6      163.49      170.28     17.20 o 
   9  -4   6        1.40       -9.14     19.36 o 
 -10  -3   6      393.35      457.92     19.45 o 
  -9  -3   6      238.29      255.13     18.75 o 
  -8  -3   6      444.99      470.58     15.82 o 
  -7  -3   6       92.95      104.23     11.54 o 
  -6  -3   6     3524.29     3462.15     59.45 o 
  -5  -3   6      525.68      454.30     16.35 o 
  -4  -3   6       20.39       18.84      6.36 o 
  -3  -3   6      294.20      287.19      8.91 o 
  -2  -3   6      846.05      799.71     24.43 o 
  -1  -3   6     1554.45     1510.52     28.83 o 
   0  -3   6     1421.71     1351.02     29.22 o 
   1  -3   6      218.09      220.62     10.08 o 
   2  -3   6      884.72      807.24     16.97 o 
   3  -3   6       87.20       91.79      7.41 o 
   4  -3   6      326.41      342.13     13.12 o 
   5  -3   6     2137.63     1981.52     51.80 o 
   6  -3   6       62.61       79.77     13.49 o 
   7  -3   6       80.38       57.28     19.94 o 
   8  -3   6       57.19       83.51     15.61 o 
   9  -3   6      745.86      880.16     32.23 o 
  10  -3   6      121.36      148.85     23.16 o 
 -10  -2   6      182.93      240.39     20.09 o 
  -9  -2   6       23.31       41.29     13.07 o 
  -8  -2   6      292.31      304.84     14.30 o 
  -7  -2   6     3245.60     3312.30     49.71 o 
  -6  -2   6      547.16      552.70     14.46 o 
  -5  -2   6     1314.35     1301.01     19.84 o 
  -4  -2   6     3527.70     3314.43     41.19 o 
  -3  -2   6      451.01      443.17     11.95 o 
  -2  -2   6    10452.03    10404.05    141.12 o 
  -1  -2   6       46.86       45.31      5.05 o 
   0  -2   6      182.72      181.56     10.70 o 
   1  -2   6     2226.17     2194.66     39.25 o 
   2  -2   6     2673.76     2612.08     39.66 o 
   3  -2   6     1548.09     1389.95     23.29 o 
   4  -2   6      308.51      284.95      9.59 o 
   5  -2   6      242.92      208.96     10.80 o 
   6  -2   6       14.85        5.08     10.48 o 
   7  -2   6        3.15      -18.75     11.78 o 
   8  -2   6      106.96       84.65     14.79 o 
   9  -2   6      582.84      651.70     25.92 o 
  10  -2   6        7.33       -8.29     20.64 o 
  11  -2   6        0.70       -7.21     22.33 o 
 -10  -1   6       10.04        8.17     15.69 o 
  -9  -1   6       18.12       14.88     11.13 o 
  -8  -1   6      447.75      456.37     15.27 o 
  -7  -1   6      502.11      479.09     14.40 o 
  -6  -1   6       12.48       11.62      7.33 o 
  -5  -1   6     1606.23     1569.61     20.86 o 
  -4  -1   6      470.87      449.50      9.28 o 
  -3  -1   6    10116.52    10141.49    114.78 o 
  -2  -1   6       26.20       20.31      4.53 o 
  -1  -1   6      174.05      184.96      5.83 o 
   0  -1   6     7638.64     7291.48     99.15 o 
   1  -1   6     6986.33     7066.84    108.71 o 
   2  -1   6     4893.28     4735.34     69.26 o 
   3  -1   6      854.74      881.58     17.45 o 
   4  -1   6     1562.48     1413.00     22.20 o 
   5  -1   6      805.84      803.14     20.37 o 
   6  -1   6     1862.71     1767.00     34.97 o 
   7  -1   6       32.80       38.13     11.95 o 
   8  -1   6       42.96       38.53     13.59 o 
   9  -1   6      108.74      126.16     16.15 o 
  10  -1   6        6.15       -7.35     16.68 o 
  11  -1   6       31.87       41.18     21.82 o 
 -10   0   6      386.51      418.48     20.30 o 
  -9   0   6       54.12       56.96     14.10 o 
  -8   0   6      236.40      268.15     14.49 o 
  -7   0   6      430.40      441.93     16.24 o 
  -6   0   6       13.12        1.71      7.88 o 
  -5   0   6        8.97        9.08      5.57 o 
  -4   0   6     1297.92     1216.30     15.55 o 
  -3   0   6      932.21      829.92     11.51 o 
  -2   0   6      181.34      182.12      4.65 o 
  -1   0   6     1754.56     1710.46     23.64 o 
   0   0   6     1502.34     1426.44     19.53 o 
   1   0   6     1950.00     1782.90     22.34 o 
   2   0   6     2298.83     2252.97     27.67 o 
   3   0   6     2431.36     2367.08     32.01 o 
   4   0   6     2930.63     2804.98     37.88 o 
   5   0   6     4103.91     3969.02     52.76 o 
   6   0   6       96.33       89.86      7.85 o 
   7   0   6       77.78       75.15     10.95 o 
   8   0   6      834.98      851.83     25.75 o 
   9   0   6      314.13      344.28     16.79 o 
  10   0   6      567.61      700.76     39.82 o 
  11   0   6       72.69       83.72     18.58 o 
 -10   1   6        3.15      -11.42     19.31 o 
  -9   1   6       22.48       31.03     14.13 o 
  -8   1   6     1191.53     1269.97     27.56 o 
  -7   1   6      292.13      268.35     18.36 o 
  -6   1   6       16.17        9.74      8.28 o 
  -5   1   6     1927.35     1926.66     25.40 o 
  -4   1   6     3627.66     3461.09     39.74 o 
  -3   1   6     5949.09     5832.52     58.38 o 
  -2   1   6      834.61      843.59     12.04 o 
  -1   1   6      248.56      267.86      5.96 o 
   0   1   6        0.02        2.09      2.63 o 
   1   1   6     1886.17     1768.19     21.47 o 
   2   1   6     2055.80     1923.05     22.93 o 
   3   1   6      263.19      260.10      6.25 o 
   4   1   6     1091.57      992.86     14.51 o 
   5   1   6      226.82      233.60      7.83 o 
   6   1   6      146.52      142.73      7.55 o 
   7   1   6     1976.51     1933.21     32.45 o 
   8   1   6       14.43        8.23     11.97 o 
   9   1   6     1217.79     1279.24     38.26 o 
  10   1   6        5.20      -16.56     14.88 o 
  11   1   6        2.75        8.08     13.99 o 
  12   1   6      250.96      279.32     28.18 o 
 -10   2   6        0.30        1.59     23.05 o 
  -9   2   6      792.75      824.52     51.79 o 
  -8   2   6       82.77       90.17     13.30 o 
  -7   2   6       56.45       73.83     10.97 o 
  -6   2   6     1104.91     1062.94     21.32 o 
  -5   2   6     2543.26     2446.75     35.02 o 
  -4   2   6     7791.00     7585.71     88.43 o 
  -3   2   6     2466.23     2426.37     30.25 o 
  -2   2   6      342.34      364.24      7.49 o 
  -1   2   6     1994.63     2102.10     23.48 o 
   0   2   6    14839.82    15731.38    161.32 o 
   1   2   6     1876.08     1917.62     21.23 o 
   2   2   6     1537.47     1529.65     17.33 o 
   3   2   6     2500.47     2407.21     24.26 o 
   4   2   6      740.76      679.98      9.13 o 
   5   2   6     2382.47     2142.81     29.24 o 
   6   2   6        0.11       -4.50      4.62 o 
   7   2   6      335.38      303.42      8.97 o 
   8   2   6       88.83       81.06      7.85 o 
   9   2   6      346.25      356.94     12.23 o 
  10   2   6       80.17       82.53     11.96 o 
  11   2   6      197.45      236.31     18.93 o 
  12   2   6       10.19        1.51     24.56 o 
  -9   3   6      107.26      103.87     17.38 o 
  -8   3   6        3.62       10.70     16.81 o 
  -7   3   6       42.79       45.12     13.62 o 
  -6   3   6      535.01      491.40     13.82 o 
  -5   3   6     1472.94     1419.06     21.13 o 
  -4   3   6        2.77       -2.44      5.91 o 
  -3   3   6        3.77        1.37      4.43 o 
  -2   3   6     1279.11     1223.19     16.23 o 
  -1   3   6     6081.14     6207.18     64.75 o 
   0   3   6     3627.64     3790.63     40.19 o 
   1   3   6      468.13      444.44      7.74 o 
   2   3   6     2844.54     2880.95     31.07 o 
   3   3   6      182.49      199.02      4.45 o 
   4   3   6     7237.09     6829.80     66.53 o 
   5   3   6       15.53       14.86      3.53 o 
   6   3   6        3.01       -4.38      4.76 o 
   7   3   6     1338.42     1267.60     20.77 o 
   8   3   6      137.11      141.85      8.10 o 
   9   3   6       43.85       49.00      9.04 o 
  10   3   6        4.99       -3.85     12.17 o 
  11   3   6      520.37      530.90     33.11 o 
  12   3   6       38.02       44.61     18.07 o 
  -9   4   6       33.04       37.92     20.33 o 
  -8   4   6      280.61      303.02     19.83 o 
  -7   4   6      179.05      195.46     14.58 o 
  -6   4   6       42.87       26.39      7.79 o 
  -5   4   6      901.28      878.46     18.68 o 
  -4   4   6       36.44       38.83      7.35 o 
  -3   4   6       54.17       57.18      5.64 o 
  -2   4   6     1041.48     1007.67     13.51 o 
  -1   4   6     1097.95     1030.74     12.70 o 
   0   4   6       34.03       38.98      3.67 o 
   1   4   6     1821.35     2117.24     22.68 o 
   2   4   6      549.06      643.87      9.19 o 
   3   4   6     5585.56     5679.57     57.46 o 
   4   4   6        6.34        2.86      3.20 o 
   5   4   6        2.36        4.22      3.53 o 
   6   4   6     2713.50     2620.95     26.97 o 
   7   4   6      537.36      521.29     14.87 o 
   8   4   6      834.27      855.46     18.04 o 
   9   4   6      547.86      536.86     16.87 o 
  10   4   6      681.74      625.60     32.78 o 
  11   4   6      319.43      334.03     23.95 o 
  12   4   6      450.94      465.81     26.96 o 
  -9   5   6      456.88      542.53     27.57 o 
  -8   5   6      415.21      498.22     25.07 o 
  -7   5   6      170.13      193.75     19.47 o 
  -6   5   6     1320.62     1292.81     28.69 o 
  -5   5   6      344.46      420.93     14.46 o 
  -4   5   6     3314.75     3172.04     46.65 o 
  -3   5   6      334.21      321.02     10.53 o 
  -2   5   6      137.53      114.88      6.68 o 
  -1   5   6     4942.35     5006.20     57.45 o 
   0   5   6       26.15       32.90      3.70 o 
   1   5   6      121.99      125.55      4.17 o 
   2   5   6       17.31       27.57      3.60 o 
   3   5   6     2137.99     2243.22     22.52 o 
   4   5   6      145.71      140.76      4.46 o 
   5   5   6       24.65       31.51      4.17 o 
   6   5   6       20.97       32.90      4.73 o 
   7   5   6      827.73      793.35     20.57 o 
   8   5   6        0.32      -17.07      8.53 o 
   9   5   6        0.99       -1.44     11.59 o 
  10   5   6      104.03       83.57     13.67 o 
  11   5   6      166.54      175.98     19.03 o 
  12   5   6       74.28       53.96     15.86 o 
  -8   6   6       53.01       71.37     20.26 o 
  -7   6   6      314.72      338.55     25.97 o 
  -6   6   6      300.51      308.99     17.79 o 
  -5   6   6      791.62      797.75     24.37 o 
  -4   6   6      156.35      154.40     12.23 o 
  -3   6   6      109.32       87.95     10.40 o 
  -2   6   6     4524.88     4558.88     69.17 o 
  -1   6   6        3.22        1.35      6.04 o 
   0   6   6     1540.78     1611.90     22.70 o 
   1   6   6     3757.79     4108.62     51.56 o 
   2   6   6     1236.05     1345.78     17.18 o 
   3   6   6     4137.57     4378.59     48.28 o 
   4   6   6     1252.93     1364.04     16.89 o 
   5   6   6        0.71       -2.14      5.17 o 
   6   6   6      340.35      355.53     10.04 o 
   7   6   6     1040.17      960.15     18.51 o 
   8   6   6       31.24       32.25      9.98 o 
   9   6   6       14.09       12.94     11.95 o 
  10   6   6        9.49      -20.22     12.92 o 
  11   6   6       66.78       74.69     14.97 o 
  12   6   6        0.13      -20.01     14.90 o 
  -7   7   6      141.42      136.95     26.80 o 
  -6   7   6      116.93      112.83     16.51 o 
  -5   7   6        2.09        5.71     14.01 o 
  -4   7   6      272.82      288.55     17.85 o 
  -3   7   6     2016.09     1901.99     38.81 o 
  -2   7   6      229.83      229.97     13.51 o 
  -1   7   6      911.88      857.23     21.81 o 
   0   7   6     1220.85     1258.11     24.94 o 
   1   7   6       80.34       72.09      7.29 o 
   2   7   6     5036.44     5400.98     67.06 o 
   3   7   6      235.64      278.89      8.50 o 
   4   7   6       38.04       47.01      5.74 o 
   5   7   6     2862.86     2918.95     49.45 o 
   6   7   6     2921.38     2923.27     54.42 o 
   7   7   6     1271.43     1328.11     28.32 o 
   8   7   6      413.84      408.24     15.07 o 
   9   7   6      213.07      192.89     12.61 o 
  10   7   6       28.00       21.64     13.18 o 
  11   7   6      363.03      380.66     18.16 o 
  12   7   6        0.31      -13.24     14.70 o 
  -6   8   6        0.64       -7.57     17.60 o 
  -5   8   6      812.35      795.24     39.62 o 
  -4   8   6       70.10       63.54     14.36 o 
  -3   8   6      339.16      355.31     16.46 o 
  -2   8   6     1089.22     1102.32     27.25 o 
  -1   8   6      237.37      254.31     13.27 o 
   0   8   6      857.80      854.55     22.44 o 
   1   8   6      469.49      490.02     30.54 o 
   2   8   6       27.98       36.29      9.86 o 
   3   8   6      288.03      320.42     14.66 o 
   4   8   6      853.97      916.18     23.40 o 
   5   8   6      566.49      570.86     23.48 o 
   6   8   6      958.74     1001.46     40.18 o 
   7   8   6       33.76       45.92      9.59 o 
   8   8   6      404.40      406.76     19.46 o 
   9   8   6       22.55        4.58     14.14 o 
  10   8   6      633.04      677.40     25.60 o 
  11   8   6       11.52      -40.10     20.05 o 
  -6   9   6      238.18      267.26     28.08 o 
  -5   9   6       43.99       32.51     17.74 o 
  -4   9   6      200.31      200.18     16.84 o 
  -3   9   6     2200.41     2095.33     46.75 o 
  -2   9   6      336.35      332.27     16.24 o 
  -1   9   6      180.70      172.11     13.32 o 
   0   9   6       22.58       28.47     12.15 o 
   1   9   6     2434.22     2579.80     54.77 o 
   2   9   6      292.05      328.43     14.85 o 
   3   9   6      612.84      629.42     24.20 o 
   4   9   6      537.09      550.29     19.52 o 
   5   9   6      250.72      265.52     14.75 o 
   6   9   6     1395.39     1354.72     35.47 o 
   7   9   6      148.22      139.70     14.92 o 
   8   9   6       24.42       17.76     12.66 o 
   9   9   6      500.79      548.85     27.47 o 
  10   9   6      187.71      171.64     22.02 o 
  11   9   6       15.87      -16.81     46.47 o 
  -4  10   6      746.98      732.71     29.26 o 
  -3  10   6        2.75      -23.80     16.05 o 
  -2  10   6      202.74      186.19     16.98 o 
  -1  10   6      250.36      236.52     16.87 o 
   0  10   6     1602.96     1633.18     39.27 o 
   1  10   6     1810.07     1818.02     42.53 o 
   2  10   6     1628.44     1692.97     36.86 o 
   3  10   6       22.52       50.51     12.74 o 
   4  10   6       47.92       66.37     15.06 o 
   5  10   6     3354.41     3273.85     63.49 o 
   6  10   6        1.62       -7.50     15.01 o 
   7  10   6      939.13      962.51     33.21 o 
   8  10   6       19.95       18.23     15.20 o 
   9  10   6      254.77      259.06     23.88 o 
  10  10   6      109.80       73.14     26.00 o 
  -3  11   6       10.90        6.20     17.62 o 
  -2  11   6       63.90       77.61     17.25 o 
  -1  11   6      166.72      154.89     17.17 o 
   0  11   6      197.00      226.77     17.14 o 
   1  11   6       39.87       31.01     14.53 o 
   2  11   6        1.46       11.74     13.50 o 
   3  11   6      116.43      115.65     14.76 o 
   4  11   6     1364.57     1407.63     33.59 o 
   5  11   6       49.81       78.23     14.99 o 
   6  11   6      409.74      416.14     19.35 o 
   7  11   6      352.21      344.77     20.04 o 
   8  11   6       12.31        4.05     16.52 o 
   9  11   6      795.52      799.44     28.87 o 
  10  11   6       41.31       27.03     37.50 o 
  -1  12   6        0.54        0.89     16.62 o 
   0  12   6      362.55      375.30     20.67 o 
   1  12   6       23.71        0.05     14.81 o 
   2  12   6       58.63       64.25     15.11 o 
   3  12   6      143.77      158.04     16.33 o 
   4  12   6      144.59      169.80     16.74 o 
   5  12   6       39.05       16.02     15.60 o 
   6  12   6      107.85       60.43     16.61 o 
   7  12   6        1.51        8.29     16.83 o 
   8  12   6      713.64      744.53     28.65 o 
   1  13   6     1141.71     1091.27     31.31 o 
   2  13   6        2.62       -3.90     15.85 o 
   3  13   6       10.40       32.09     16.20 o 
   4  13   6      277.73      288.61     19.40 o 
   5  13   6       84.55      111.65     17.74 o 
   6  13   6        2.49       -8.51     15.69 o 
  -4 -10   7      528.30      462.10     28.24 o 
  -3 -10   7       34.82       50.18     16.45 o 
  -2 -10   7      112.32       84.64     42.39 o 
  -6  -9   7      585.34      543.69     48.69 o 
  -5  -9   7      316.84      286.42     23.12 o 
  -4  -9   7      173.53      159.91     28.09 o 
  -3  -9   7      862.45      843.21     34.31 o 
  -2  -9   7      638.91      603.87     56.26 o 
  -1  -9   7      389.35      399.67     48.30 o 
  -7  -8   7        0.83       -0.90     17.71 o 
  -6  -8   7       21.73       21.07     15.81 o 
  -5  -8   7        0.64      -12.50     17.00 o 
  -4  -8   7       23.88       -0.32     15.79 o 
  -3  -8   7      573.71      568.83     31.19 o 
  -2  -8   7      371.29      377.29     44.85 o 
  -1  -8   7      266.91      307.07     42.53 o 
   0  -8   7        0.92      -18.29     20.70 o 
   2  -8   7     1781.37     2102.33    102.10 o 
   3  -8   7       11.97       64.64     36.69 o 
  -8  -7   7      424.75      456.15     25.26 o 
  -7  -7   7      564.24      588.15     28.07 o 
  -6  -7   7      162.10      162.08     22.14 o 
  -5  -7   7     2455.41     2364.49     71.82 o 
  -4  -7   7       25.28        2.72     15.44 o 
  -3  -7   7       38.62       32.80     17.29 o 
  -2  -7   7      734.26      728.19     45.03 o 
  -1  -7   7      240.71      246.87     37.25 o 
   0  -7   7     1139.56     1184.99     70.77 o 
   2  -7   7      321.53      385.94     41.05 o 
   3  -7   7      102.89       84.64     33.80 o 
   4  -7   7        1.96       -2.68     34.01 o 
   5  -7   7      120.86      139.42     22.67 o 
   6  -7   7      698.08      836.44     46.47 o 
  -9  -6   7       11.00      -17.77     20.14 o 
  -8  -6   7      244.96      254.38     21.73 o 
  -7  -6   7      380.37      424.23     25.69 o 
  -6  -6   7     2595.72     2582.74     77.55 o 
  -5  -6   7       72.31       89.75     14.11 o 
  -4  -6   7      545.75      559.44     27.69 o 
  -3  -6   7     3594.59     3605.90    100.05 o 
  -2  -6   7        3.10        2.95     17.57 o 
  -1  -6   7     3807.14     3968.74    107.78 o 
   0  -6   7      152.06      190.47     30.84 o 
   1  -6   7      455.87      453.12     30.00 o 
   2  -6   7     1829.61     1931.58     91.47 o 
   3  -6   7      585.03      649.49     52.18 o 
   4  -6   7      910.94     1059.09     66.12 o 
   5  -6   7       60.07       85.33     21.09 o 
   6  -6   7      135.31      173.54     21.31 o 
   7  -6   7        2.72      -16.53     30.98 o 
  -9  -5   7      120.67      125.53     18.04 o 
  -8  -5   7       18.69       18.35     15.19 o 
  -7  -5   7      189.15      166.98     18.50 o 
  -6  -5   7      278.40      311.81     33.26 o 
  -5  -5   7       21.06       28.94     11.51 o 
  -4  -5   7     1219.70     1233.22     33.83 o 
  -3  -5   7       92.49      105.79     12.65 o 
  -2  -5   7     3534.10     3593.67     71.59 o 
  -1  -5   7      466.60      456.66     16.35 o 
   0  -5   7       59.02       59.42     10.24 o 
   1  -5   7     2131.25     2216.49     73.41 o 
   2  -5   7     1401.05     1500.09     74.22 o 
   3  -5   7      469.08      529.65     42.32 o 
   4  -5   7      215.77      249.48     17.04 o 
   5  -5   7     1074.72     1157.10     82.95 o 
   6  -5   7       16.10       26.54     15.30 o 
   7  -5   7      861.56      909.39     38.87 o 
   8  -5   7       30.29       -7.93     22.28 o 
 -10  -4   7        6.20       -9.52     19.54 o 
  -9  -4   7      215.17      219.75     18.62 o 
  -8  -4   7      373.67      379.40     19.16 o 
  -7  -4   7      128.60      167.29     18.14 o 
  -6  -4   7      959.03      968.54     27.50 o 
  -5  -4   7      100.09      107.88     14.31 o 
  -4  -4   7      140.97      122.25     17.26 o 
  -3  -4   7       93.79       80.50      9.67 o 
  -2  -4   7      458.85      472.05     16.46 o 
  -1  -4   7       17.94       15.10      7.82 o 
   0  -4   7       12.88        9.71      7.49 o 
   1  -4   7      407.61      385.88     14.51 o 
   2  -4   7       11.25       18.60      8.90 o 
   3  -4   7      180.43      178.83     20.02 o 
   4  -4   7     2017.80     1998.44     57.39 o 
   5  -4   7      852.77      859.84     35.14 o 
   6  -4   7     1377.41     1366.93     59.75 o 
   7  -4   7        7.57       -6.70     15.85 o 
   8  -4   7        8.27      -19.43     17.90 o 
   9  -4   7      373.66      367.32     24.91 o 
 -10  -3   7      235.47      239.56     30.86 o 
  -9  -3   7      235.13      262.55     20.04 o 
  -8  -3   7        9.15       14.34     11.93 o 
  -7  -3   7     2426.05     2533.18     56.99 o 
  -6  -3   7       96.82       96.18     11.22 o 
  -5  -3   7        6.12        9.49     10.92 o 
  -4  -3   7     1295.49     1331.75     25.52 o 
  -3  -3   7     4106.93     3946.23     63.30 o 
  -2  -3   7     2762.88     2801.80     51.16 o 
  -1  -3   7      470.88      464.61     21.38 o 
   0  -3   7      584.92      555.92     13.99 o 
   1  -3   7       28.73       28.72      6.28 o 
   2  -3   7     2863.90     2826.85     47.34 o 
   3  -3   7      714.35      739.13     18.69 o 
   4  -3   7      399.70      410.72     14.69 o 
   5  -3   7        0.11       -5.22     15.37 o 
   6  -3   7       72.13       58.37     23.88 o 
   7  -3   7       94.01       67.29     15.94 o 
   8  -3   7      572.77      597.75     28.33 o 
   9  -3   7       59.66       50.00     19.80 o 
  10  -3   7       53.57       57.50     21.79 o 
 -10  -2   7        0.01       10.73     17.63 o 
  -9  -2   7       14.07       24.95     13.64 o 
  -8  -2   7     1349.45     1337.84     31.09 o 
  -7  -2   7      220.84      244.34     12.79 o 
  -6  -2   7        4.02        8.16      9.26 o 
  -5  -2   7     1495.23     1485.26     26.78 o 
  -4  -2   7     2114.45     2017.49     31.38 o 
  -3  -2   7     7743.36     7637.05    120.66 o 
  -2  -2   7     1014.71      942.88     16.42 o 
  -1  -2   7     1444.80     1435.71     23.90 o 
   0  -2   7     1270.63     1243.26     22.30 o 
   1  -2   7    10882.03    10855.27    182.49 o 
   2  -2   7      647.03      633.19     17.04 o 
   3  -2   7      520.73      506.49     13.36 o 
   4  -2   7     2926.20     2916.86     53.03 o 
   5  -2   7       36.81       21.87      8.30 o 
   6  -2   7     1023.93      997.88     38.73 o 
   7  -2   7       10.57       -7.59     16.20 o 
   8  -2   7      194.09      223.42     18.39 o 
   9  -2   7      118.48      103.80     17.04 o 
  10  -2   7        5.25       -1.58     18.39 o 
 -10  -1   7       75.69       51.25     19.22 o 
  -9  -1   7        0.89        4.38     15.23 o 
  -8  -1   7      349.25      357.67     15.87 o 
  -7  -1   7      155.55      145.06     12.24 o 
  -6  -1   7       14.18       13.88      8.77 o 
  -5  -1   7        0.85       -1.62      6.36 o 
  -4  -1   7     1133.91     1111.81     17.64 o 
  -3  -1   7       72.69       75.54      5.54 o 
  -2  -1   7      915.63      863.02     14.07 o 
  -1  -1   7     1624.61     1580.82     24.18 o 
   0  -1   7     4400.37     4251.90     63.39 o 
   1  -1   7     1640.48     1628.26     30.22 o 
   2  -1   7      866.70      799.94     19.80 o 
   3  -1   7     4287.21     4171.55     58.18 o 
   4  -1   7       76.34       83.03      6.47 o 
   5  -1   7     3850.67     3633.10     55.21 o 
   6  -1   7       24.45       15.51      6.49 o 
   7  -1   7        2.72        0.63     12.11 o 
   8  -1   7     1060.03     1054.49     30.08 o 
   9  -1   7       80.99      101.33     16.29 o 
  10  -1   7       24.26       25.98     15.83 o 
  11  -1   7        1.88       -4.54     22.31 o 
 -10   0   7      167.87      198.16     29.37 o 
  -9   0   7      134.50      127.13     16.65 o 
  -8   0   7      862.10      869.88     25.26 o 
  -7   0   7      841.71      815.90     21.17 o 
  -6   0   7       95.29      107.10     10.77 o 
  -5   0   7     1019.58      971.24     16.31 o 
  -4   0   7     1121.68     1054.22     15.84 o 
  -3   0   7      326.21      328.83      7.89 o 
  -2   0   7      248.64      231.87      6.46 o 
  -1   0   7      256.83      252.44      8.64 o 
   0   0   7      996.56      924.27     15.65 o 
   1   0   7      184.47      176.78      5.50 o 
   2   0   7       26.53       19.04      3.97 o 
   3   0   7        8.89       12.78      4.58 o 
   4   0   7     1322.77     1219.25     18.87 o 
   5   0   7       88.67       56.53      6.09 o 
   6   0   7      100.50      104.82     10.48 o 
   7   0   7     1186.28     1244.82     30.93 o 
   8   0   7       75.77       58.73     13.78 o 
   9   0   7      288.48      312.81     18.47 o 
  10   0   7        3.68      -22.75     14.57 o 
  11   0   7      224.72      249.91     50.03 o 
 -10   1   7      106.48      140.53     19.86 o 
  -9   1   7      429.60      437.95     22.30 o 
  -8   1   7      570.34      584.29     24.93 o 
  -7   1   7      476.11      489.57     18.79 o 
  -6   1   7      488.64      480.65     15.48 o 
  -5   1   7     1140.26     1105.13     20.42 o 
  -4   1   7      132.72      120.35      6.81 o 
  -3   1   7     2932.57     2837.81     36.01 o 
  -2   1   7     2510.75     2429.37     29.81 o 
  -1   1   7        6.80        4.98      3.05 o 
   0   1   7     9073.97     8772.10    100.43 o 
   1   1   7     1275.72     1449.71     18.43 o 
   2   1   7      444.22      463.66      8.21 o 
   3   1   7      693.35      753.25     11.91 o 
   4   1   7      460.24      386.82      8.64 o 
   5   1   7     1439.68     1389.94     18.76 o 
   6   1   7      729.67      697.34     15.62 o 
   7   1   7       81.56       77.52     14.23 o 
   8   1   7      459.79      465.15     18.76 o 
   9   1   7        0.60       -5.41     11.38 o 
  10   1   7      140.62      149.26     14.37 o 
  11   1   7      327.93      374.76     31.91 o 
  -9   2   7       73.30       69.97     17.37 o 
  -8   2   7      113.49       97.66     14.00 o 
  -7   2   7        7.38       -6.56     11.91 o 
  -6   2   7      530.60      526.55     21.31 o 
  -5   2   7      877.20      891.46     17.40 o 
  -4   2   7      908.75      845.30     14.22 o 
  -3   2   7     1301.41     1237.17     16.19 o 
  -2   2   7      393.02      404.12      8.79 o 
  -1   2   7    15799.73    15867.69    155.39 o 
   0   2   7       50.15       46.03      3.61 o 
   1   2   7     1894.46     1926.40     20.65 o 
   2   2   7     7527.13     7476.52     74.22 o 
   3   2   7     1279.49     1175.39     13.16 o 
   4   2   7     8517.61     8363.21     87.91 o 
   5   2   7      390.48      361.63      7.96 o 
   6   2   7      577.11      546.35      9.95 o 
   7   2   7      609.24      577.14     12.58 o 
   8   2   7      792.95      805.53     20.86 o 
   9   2   7       95.66      122.42     13.97 o 
  10   2   7       52.33       42.33     12.90 o 
  11   2   7      341.25      387.25     20.89 o 
  12   2   7        8.33      -21.83     20.46 o 
  -9   3   7      245.42      284.77     29.00 o 
  -8   3   7      633.71      647.54     23.93 o 
  -7   3   7       29.35       21.05     11.13 o 
  -6   3   7      348.56      369.26     13.38 o 
  -5   3   7     2084.46     1986.07     31.14 o 
  -4   3   7       49.37       48.61      7.09 o 
  -3   3   7     1427.04     1397.04     17.77 o 
  -2   3   7     1577.85     1602.58     21.37 o 
  -1   3   7      521.43      514.45     12.95 o 
   0   3   7       25.95       26.41      3.05 o 
   1   3   7     2318.30     2440.44     25.11 o 
   2   3   7      763.87      743.65     10.35 o 
   3   3   7     4088.71     3998.59     38.29 o 
   4   3   7      220.06      217.71      5.38 o 
   5   3   7      454.56      401.68      8.57 o 
   6   3   7     2465.55     2390.64     28.45 o 
   7   3   7     1831.87     1822.73     32.73 o 
   8   3   7      274.87      307.29     10.07 o 
   9   3   7      161.22      165.10     10.39 o 
  10   3   7      566.12      574.71     21.30 o 
  11   3   7       77.27       40.00     17.36 o 
  12   3   7       91.84      111.92     19.03 o 
  -9   4   7      185.01      172.18     28.65 o 
  -8   4   7       10.19        0.68     15.82 o 
  -7   4   7        2.18        0.80     13.57 o 
  -6   4   7     1824.34     1802.72     40.11 o 
  -5   4   7        7.98        0.98      8.76 o 
  -4   4   7      876.22      893.43     19.18 o 
  -3   4   7      750.10      699.79     13.16 o 
  -2   4   7     1644.80     1650.14     22.71 o 
  -1   4   7     2534.90     2690.32     30.33 o 
   0   4   7      704.64      761.07     11.20 o 
   1   4   7      284.82      294.54      6.24 o 
   2   4   7      244.91      229.76      5.23 o 
   3   4   7     1238.55     1280.23     16.33 o 
   4   4   7      145.02      146.93      5.02 o 
   5   4   7      382.61      376.12      7.32 o 
   6   4   7      576.00      561.44     10.81 o 
   7   4   7      958.86      920.78     15.26 o 
   8   4   7       12.63       -8.82      8.20 o 
   9   4   7      158.99      166.43     12.87 o 
  10   4   7      262.59      233.37     15.32 o 
  11   4   7      145.44      194.34     15.05 o 
  12   4   7        1.32      -15.16     14.64 o 
  -8   5   7       46.71       52.02     20.37 o 
  -7   5   7      735.37      824.24     27.82 o 
  -6   5   7       12.49       26.27     11.67 o 
  -5   5   7     1190.37     1203.65     24.53 o 
  -4   5   7      583.89      511.96     14.77 o 
  -3   5   7       29.07       18.33      8.06 o 
  -2   5   7     5712.81     5751.47     69.66 o 
  -1   5   7     1409.10     1424.01     18.47 o 
   0   5   7     1418.51     1447.94     17.20 o 
   1   5   7      403.75      399.89      7.16 o 
   2   5   7     4471.13     4571.82     42.18 o 
   3   5   7     1911.63     2003.17     22.49 o 
   4   5   7      793.72      706.85     10.52 o 
   5   5   7       13.90        3.67      4.41 o 
   6   5   7     1163.63     1146.02     17.43 o 
   7   5   7     1821.05     1731.85     30.98 o 
   8   5   7       15.99        8.69     10.04 o 
   9   5   7        1.89      -21.12     10.56 o 
  10   5   7       41.04       63.37     13.74 o 
  11   5   7      128.01      119.76     15.77 o 
  12   5   7      117.67      117.47     16.56 o 
  -8   6   7       47.22       52.51     25.46 o 
  -7   6   7       46.74       48.13     23.21 o 
  -6   6   7      110.79       96.27     16.41 o 
  -5   6   7      120.23      114.76     15.24 o 
  -4   6   7       26.30       18.82     11.34 o 
  -3   6   7      974.54     1039.66     21.28 o 
  -2   6   7      361.15      343.59     10.97 o 
  -1   6   7       46.78       53.87      7.44 o 
   0   6   7      816.49      765.01     13.82 o 
   1   6   7     4853.49     5217.52     65.34 o 
   2   6   7     4358.84     4647.87     51.74 o 
   3   6   7     1658.98     1765.51     21.86 o 
   4   6   7      833.53      853.23     14.24 o 
   5   6   7      248.99      264.64      8.04 o 
   6   6   7     8069.30     8220.83    134.86 o 
   7   6   7        9.15        2.26      9.52 o 
   8   6   7      405.58      410.35     14.93 o 
   9   6   7      498.04      463.12     19.19 o 
  10   6   7      361.24      344.47     17.42 o 
  11   6   7      216.46      222.58     30.64 o 
  12   6   7        9.10      -14.46     15.29 o 
  -7   7   7      630.40      654.58     57.80 o 
  -6   7   7      283.31      254.31     20.35 o 
  -5   7   7      441.36      492.62     20.24 o 
  -4   7   7        2.34       -6.84     13.05 o 
  -3   7   7      641.90      670.43     21.88 o 
  -2   7   7      203.88      191.30     12.94 o 
  -1   7   7      112.79      131.86     11.22 o 
   0   7   7      433.53      439.59     15.70 o 
   1   7   7     1903.25     1919.71     29.37 o 
   2   7   7       12.22        6.02      6.08 o 
   3   7   7      118.18      129.13      7.22 o 
   4   7   7      713.02      735.79     14.01 o 
   5   7   7     2302.14     2401.30     37.19 o 
   6   7   7     1659.85     1718.48     28.57 o 
   7   7   7      113.69      119.15     10.10 o 
   8   7   7      501.66      489.75     17.10 o 
   9   7   7       13.42       18.74     12.45 o 
  10   7   7      685.81      664.27     22.94 o 
  11   7   7        2.44       -2.06     14.46 o 
  12   7   7        6.63      -27.00     14.99 o 
  -6   8   7      649.07      690.48     45.81 o 
  -5   8   7      142.54      134.97     17.00 o 
  -4   8   7      669.21      653.31     23.79 o 
  -3   8   7     1395.60     1369.63     33.09 o 
  -2   8   7     1404.26     1415.96     32.49 o 
  -1   8   7      584.45      548.39     24.54 o 
   0   8   7       69.30       84.44     11.10 o 
   1   8   7     1251.70     1374.61     29.88 o 
   2   8   7        7.06        8.67      8.77 o 
   3   8   7      171.27      192.60     12.77 o 
   4   8   7        0.34        7.31      8.02 o 
   5   8   7      325.66      336.00     13.38 o 
   6   8   7      504.16      453.88     15.71 o 
   7   8   7      260.80      276.28     12.58 o 
   8   8   7        4.47      -16.52     13.75 o 
   9   8   7      765.69      759.52     26.53 o 
  10   8   7       24.31        9.32     18.82 o 
  11   8   7        4.51       -6.26     25.66 o 
  -5   9   7      118.82      121.42     19.40 o 
  -4   9   7      344.37      299.99     18.79 o 
  -3   9   7      663.17      672.41     23.85 o 
  -2   9   7      123.59      118.69     14.50 o 
  -1   9   7      154.83      143.90     17.59 o 
   0   9   7     2785.10     2864.50     60.52 o 
   1   9   7       26.65        9.41     12.44 o 
   2   9   7     3430.45     3443.47     63.78 o 
   3   9   7      163.12      256.37     18.91 o 
   4   9   7        1.53       58.76     12.30 o 
   5   9   7     1376.50     1322.50     31.00 o 
   6   9   7      226.73      228.43     18.66 o 
   7   9   7       10.40        5.38     12.13 o 
   8   9   7        9.71      -20.97     13.15 o 
   9   9   7      620.13      594.11     24.25 o 
  10   9   7      125.69      112.14     17.01 o 
  11   9   7        0.85      -16.55     18.49 o 
  -4  10   7       78.30       48.62     18.64 o 
  -3  10   7       42.25       29.01     25.67 o 
  -2  10   7       26.53       15.26     15.88 o 
  -1  10   7     1205.16     1157.25     32.99 o 
   0  10   7      145.30      171.43     16.04 o 
   1  10   7     1873.14     1874.83     43.84 o 
   2  10   7       42.45       30.00     12.86 o 
   3  10   7      127.41      136.85     14.07 o 
   4  10   7     2553.66     2631.44     51.61 o 
   5  10   7      276.91      348.74     17.39 o 
   6  10   7      360.23      382.37     20.65 o 
   7  10   7      288.24      272.46     17.90 o 
   8  10   7     1049.15     1055.82     48.10 o 
   9  10   7      642.38      657.34     40.77 o 
  10  10   7      236.16      210.27     24.00 o 
  -3  11   7      751.83      767.29     30.34 o 
  -2  11   7        7.96        0.11     18.69 o 
  -1  11   7      204.57      232.21     19.88 o 
   0  11   7      105.20      145.41     17.00 o 
   1  11   7      823.79      878.26     29.24 o 
   2  11   7      897.29      887.72     28.96 o 
   3  11   7      219.24      239.24     16.58 o 
   4  11   7       70.30       84.80     15.11 o 
   5  11   7      111.80       92.69     15.56 o 
   6  11   7       13.65        1.97     17.08 o 
   7  11   7      606.18      630.60     28.71 o 
   8  11   7      340.90      369.03     20.76 o 
   9  11   7      397.97      416.71     35.78 o 
  -1  12   7      761.55      728.33     33.08 o 
   0  12   7      125.87      131.10     18.02 o 
   1  12   7      851.88      824.35     27.45 o 
   2  12   7      115.95      128.71     18.31 o 
   3  12   7      189.26      211.00     21.95 o 
   4  12   7      279.00      289.51     18.77 o 
   5  12   7      141.96      136.52     23.36 o 
   6  12   7       49.52       43.48     16.66 o 
   7  12   7       30.89       32.61     18.37 o 
   8  12   7       80.60       54.18     18.51 o 
   2  13   7      258.46      247.41     19.16 o 
   3  13   7      868.88      883.83     28.62 o 
   4  13   7      574.51      676.91     26.16 o 
   5  13   7       74.30      109.95     18.23 o 
   6  13   7       68.07       78.83     18.36 o 
  -5  -9   8      168.43      133.21     36.83 o 
  -4  -9   8      206.63      217.53     21.86 o 
  -3  -9   8      308.86      310.21     29.71 o 
  -2  -9   8       12.79       36.81     21.41 o 
  -6  -8   8      162.50      197.37     19.02 o 
  -5  -8   8      852.11      786.94     41.86 o 
  -4  -8   8        6.79       -3.22     17.71 o 
  -3  -8   8       14.78       18.40     16.17 o 
  -2  -8   8       31.73       29.11     31.33 o 
  -1  -8   8       57.66       37.18     33.59 o 
  -7  -7   8      112.28      141.10     19.72 o 
  -6  -7   8     1764.12     1734.82     47.62 o 
  -5  -7   8      261.93      251.29     18.02 o 
  -4  -7   8        5.02       24.70     16.54 o 
  -3  -7   8     2241.90     2231.61     67.00 o 
  -2  -7   8     1336.87     1351.88     44.64 o 
  -1  -7   8      897.39      899.28     47.14 o 
   3  -7   8      689.81      826.58     62.53 o 
   4  -7   8       29.08      -65.91     35.42 o 
   5  -7   8        0.57        9.93     20.91 o 
   6  -7   8        1.00       35.84     24.64 o 
  -8  -6   8        1.77      -28.13     19.89 o 
  -7  -6   8      574.80      570.24     27.15 o 
  -6  -6   8       19.72       20.12     17.12 o 
  -5  -6   8        3.80       -2.32     14.14 o 
  -4  -6   8     1256.58     1215.89     43.55 o 
  -3  -6   8      890.19      886.08     35.07 o 
  -2  -6   8     1947.69     1973.23     59.52 o 
  -1  -6   8      485.52      492.17     24.51 o 
   0  -6   8      739.54      743.87     28.56 o 
   3  -6   8       64.14       79.43     33.52 o 
   4  -6   8        3.07      -47.88     30.07 o 
   5  -6   8      577.02      629.04     31.34 o 
   6  -6   8       77.59      117.17     24.72 o 
   7  -6   8      221.14      258.14     30.77 o 
  -8  -5   8       50.47       37.87     20.39 o 
  -7  -5   8      356.08      373.78     22.91 o 
  -6  -5   8      502.59      516.06     23.51 o 
  -5  -5   8        0.61      -10.22     12.30 o 
  -4  -5   8       10.46       12.48     18.90 o 
  -3  -5   8      776.78      790.90     32.18 o 
  -2  -5   8      147.51      162.89     18.17 o 
  -1  -5   8      661.49      635.54     26.82 o 
   0  -5   8     1043.94     1038.34     35.14 o 
   1  -5   8      930.82      962.69     40.49 o 
   2  -5   8      555.56      534.44     29.08 o 
   3  -5   8       28.33       37.20     13.37 o 
   4  -5   8     2009.63     2138.82     62.37 o 
   5  -5   8       91.78       86.04     17.82 o 
   6  -5   8     1020.71     1121.35     42.67 o 
   7  -5   8       14.96       -2.53     24.15 o 
   8  -5   8       21.14       40.56     27.81 o 
  -9  -4   8      150.48      146.19     22.91 o 
  -8  -4   8      473.34      535.56     21.86 o 
  -7  -4   8     1192.73     1241.35     53.73 o 
  -6  -4   8     1128.89     1164.72     36.13 o 
  -5  -4   8       87.30       93.10     13.03 o 
  -4  -4   8      753.49      711.62     22.74 o 
  -3  -4   8     3472.73     3352.97     76.98 o 
  -2  -4   8     1078.69     1037.13     29.68 o 
  -1  -4   8      448.45      428.34     26.56 o 
   0  -4   8       98.38      107.55     12.14 o 
   1  -4   8        3.34      -11.41      9.47 o 
   2  -4   8       74.89       87.38     14.86 o 
   3  -4   8      189.35      198.87     15.50 o 
   4  -4   8      217.35      227.26     23.10 o 
   5  -4   8       16.72       23.12     15.61 o 
   6  -4   8        0.18       -7.47     17.13 o 
   7  -4   8       67.23       93.67     26.76 o 
   8  -4   8      319.89      361.36     33.73 o 
   9  -4   8       43.11       55.33     26.97 o 
  -9  -3   8      202.99      186.91     20.33 o 
  -8  -3   8      820.71      944.09     38.32 o 
  -7  -3   8      477.68      519.97     22.99 o 
  -6  -3   8        4.20        8.94     11.20 o 
  -5  -3   8     1991.70     1903.51     42.58 o 
  -4  -3   8     2229.57     2383.15     50.34 o 
  -3  -3   8      761.34      772.46     31.86 o 
  -2  -3   8     1123.56     1173.54     28.52 o 
  -1  -3   8     2429.96     2366.26     44.21 o 
   0  -3   8      253.68      271.78     13.88 o 
   1  -3   8     1754.61     1725.10     43.26 o 
   2  -3   8      626.55      594.72     25.06 o 
   3  -3   8      153.09      172.81     10.28 o 
   4  -3   8     2626.13     2615.65     60.15 o 
   5  -3   8      103.17      143.79     20.21 o 
   6  -3   8      414.46      457.29     26.86 o 
   7  -3   8       54.51       88.15     19.29 o 
   8  -3   8       61.50       77.44     20.30 o 
   9  -3   8        3.25       15.50     20.47 o 
  -9  -2   8       12.97      -11.13     16.55 o 
  -8  -2   8      258.31      282.51     21.31 o 
  -7  -2   8        6.16        3.62     11.41 o 
  -6  -2   8       58.72       65.68     11.61 o 
  -5  -2   8      390.73      419.39     15.07 o 
  -4  -2   8      610.66      605.58     15.81 o 
  -3  -2   8       11.35        0.12      8.18 o 
  -2  -2   8     1830.58     1744.19     34.06 o 
  -1  -2   8       29.67       47.99      7.50 o 
   0  -2   8     6341.29     6270.05    109.14 o 
   1  -2   8      453.59      457.01     29.04 o 
   2  -2   8       15.23       17.26      7.11 o 
   3  -2   8     4804.18     4859.75     84.63 o 
   4  -2   8     1166.76     1112.05     25.20 o 
   5  -2   8     2347.92     2420.60     68.37 o 
   6  -2   8      560.64      556.66     23.42 o 
   7  -2   8      340.25      321.84     19.52 o 
   8  -2   8      260.91      273.10     18.44 o 
   9  -2   8      343.18      380.00     24.53 o 
  10  -2   8      123.91      127.98     22.86 o 
  -9  -1   8      721.88      754.35     28.53 o 
  -8  -1   8       75.95       73.80     13.47 o 
  -7  -1   8      827.07      891.91     23.83 o 
  -6  -1   8       70.31       50.92      9.94 o 
  -5  -1   8      444.31      399.63     14.80 o 
  -4  -1   8     2979.31     2920.38     43.74 o 
  -3  -1   8       11.17       -7.98      6.22 o 
  -2  -1   8      210.53      221.19      7.70 o 
  -1  -1   8      948.79      915.80     17.58 o 
   0  -1   8     1709.56     1664.20     27.34 o 
   1  -1   8      144.67      151.00      7.95 o 
   2  -1   8      495.87      458.22     11.85 o 
   3  -1   8      122.57      107.83      7.48 o 
   4  -1   8     2135.10     2028.13     35.63 o 
   5  -1   8       96.58       96.75      8.97 o 
   6  -1   8      379.55      412.04     23.13 o 
   7  -1   8     1040.43     1056.60     33.17 o 
   8  -1   8      468.82      516.67     21.90 o 
   9  -1   8      186.13      220.42     18.27 o 
  10  -1   8       14.81       30.88     20.57 o 
  -9   0   8      482.48      544.75     47.30 o 
  -8   0   8     1100.29     1210.95     33.65 o 
  -7   0   8       12.06       19.13     12.05 o 
  -6   0   8      127.09      126.81     11.73 o 
  -5   0   8     4191.30     4075.84     59.98 o 
  -4   0   8      162.71      151.88      8.36 o 
  -3   0   8     1455.24     1431.39     25.55 o 
  -2   0   8     1238.32     1149.74     20.59 o 
  -1   0   8     2505.65     2430.94     32.34 o 
   0   0   8     7930.98     7864.95    105.08 o 
   1   0   8       51.26       35.86     10.51 o 
   2   0   8      126.04      132.53      8.70 o 
   3   0   8       54.52       50.38      5.58 o 
   4   0   8     1648.09     1526.78     24.23 o 
   5   0   8      356.24      321.97     12.56 o 
   6   0   8       74.59       63.01     10.52 o 
   7   0   8       21.08        1.87      7.31 o 
   8   0   8       87.20      100.56     14.93 o 
   9   0   8        8.07       -1.71     14.93 o 
  10   0   8      164.39      208.76     19.16 o 
  11   0   8       62.30       41.62     22.81 o 
  -9   1   8        2.52      -10.06     18.02 o 
  -8   1   8       25.20       27.58     15.13 o 
  -7   1   8      105.83      146.06     14.73 o 
  -6   1   8     1871.01     1879.55     42.31 o 
  -5   1   8       70.43       50.89     10.30 o 
  -4   1   8      854.64      833.48     15.93 o 
  -3   1   8     1941.23     1804.50     24.71 o 
  -2   1   8      803.17      756.53     14.18 o 
  -1   1   8     7045.10     6914.00     82.19 o 
   0   1   8      604.26      580.49     10.21 o 
   1   1   8      188.74      188.69      6.02 o 
   2   1   8     1500.34     1449.62     19.59 o 
   3   1   8     7346.84     7080.39     93.67 o 
   4   1   8      183.63      167.57      7.10 o 
   5   1   8     1518.80     1472.52     21.82 o 
   6   1   8      472.66      424.60     12.74 o 
   7   1   8        0.82        0.60      8.44 o 
   8   1   8      684.16      680.93     20.45 o 
   9   1   8        1.50       -2.85     11.81 o 
  10   1   8       14.75       17.38     12.57 o 
  11   1   8       25.30       11.66     16.73 o 
  -9   2   8        1.40        6.00     17.83 o 
  -8   2   8      278.85      305.04     23.24 o 
  -7   2   8      197.15      216.22     15.67 o 
  -6   2   8      259.83      265.35     14.96 o 
  -5   2   8       29.86       13.54     12.64 o 
  -4   2   8        1.94       -9.83      7.57 o 
  -3   2   8      155.12      154.42      7.37 o 
  -2   2   8     1093.92     1026.78     16.01 o 
  -1   2   8       38.85       40.90      4.33 o 
   0   2   8      184.89      197.32      5.67 o 
   1   2   8     3786.88     3791.34     43.11 o 
   2   2   8     2139.01     1973.71     23.69 o 
   3   2   8     3251.44     3067.85     38.45 o 
   4   2   8      972.19      906.48     13.51 o 
   5   2   8      505.98      476.07      9.84 o 
   6   2   8       98.92      103.57      8.47 o 
   7   2   8     2728.28     2767.55     45.40 o 
   8   2   8       15.16       16.76     10.69 o 
   9   2   8       41.05       20.46     11.81 o 
  10   2   8       28.03       33.95     13.28 o 
  11   2   8      252.31      253.99     18.90 o 
  -9   3   8      201.15      204.08     26.04 o 
  -8   3   8       11.16       23.10     21.91 o 
  -7   3   8      166.03      174.35     15.51 o 
  -6   3   8     1923.36     1855.38     55.57 o 
  -5   3   8      511.79      485.32     17.61 o 
  -4   3   8      251.68      262.90     11.90 o 
  -3   3   8       19.53       -0.54      5.53 o 
  -2   3   8     2943.91     2892.22     37.79 o 
  -1   3   8     1725.84     1676.72     21.05 o 
   0   3   8      695.61      679.46     13.19 o 
   1   3   8      645.77      593.61     10.00 o 
   2   3   8     1165.09     1103.54     15.17 o 
   3   3   8      124.05      121.53      5.23 o 
   4   3   8      985.41      978.14     13.44 o 
   5   3   8       89.76       85.24      5.74 o 
   6   3   8     3474.16     3419.52     53.47 o 
   7   3   8      533.68      523.49     12.73 o 
   8   3   8      155.49      157.81      9.22 o 
   9   3   8      620.97      627.41     17.65 o 
  10   3   8       87.54       71.38     16.65 o 
  11   3   8      711.82      804.68     47.52 o 
  12   3   8        1.66       -9.14     18.26 o 
  -8   4   8       83.05      101.00     23.33 o 
  -7   4   8     1333.58     1466.25     71.37 o 
  -6   4   8      382.33      398.94     19.07 o 
  -5   4   8     1125.22     1112.50     36.83 o 
  -4   4   8      386.45      382.29     13.13 o 
  -3   4   8     4307.33     4158.09     81.33 o 
  -2   4   8     3567.01     3537.66     45.05 o 
  -1   4   8     6858.05     6840.19     80.22 o 
   0   4   8       42.83       53.83      4.80 o 
   1   4   8      167.04      178.66      5.73 o 
   2   4   8     6837.92     7057.49     79.49 o 
   3   4   8      164.11      177.02      7.05 o 
   4   4   8      666.32      675.72     10.88 o 
   5   4   8      188.26      166.93      6.47 o 
   6   4   8      925.20      861.82     14.71 o 
   7   4   8      674.27      592.02     14.11 o 
   8   4   8       74.16       74.24      8.39 o 
   9   4   8       26.46        5.13     11.36 o 
  10   4   8      184.35      215.86     14.44 o 
  11   4   8      155.44      152.81     16.23 o 
  12   4   8        0.21      -20.13     19.30 o 
  -8   5   8        5.34       13.05     20.16 o 
  -7   5   8        0.08       23.70     15.48 o 
  -6   5   8      114.17      126.40     14.47 o 
  -5   5   8       26.66       21.73     12.52 o 
  -4   5   8     1232.55     1185.24     24.72 o 
  -3   5   8     1277.10     1252.10     23.12 o 
  -2   5   8      896.07      823.88     15.49 o 
  -1   5   8       10.71        1.31      5.85 o 
   0   5   8      398.52      378.43      8.47 o 
   1   5   8     7570.06     8016.54     80.04 o 
   2   5   8      394.03      464.23     14.25 o 
   3   5   8     2311.12     2358.53     26.26 o 
   4   5   8      867.03      896.66     16.53 o 
   5   5   8        8.53       -2.90      5.19 o 
   6   5   8     2052.45     1941.77     29.58 o 
   7   5   8       50.17       41.88      9.68 o 
   8   5   8        9.30       -9.43     10.52 o 
   9   5   8       40.58       35.88     11.93 o 
  10   5   8      229.80      270.90     15.32 o 
  11   5   8       17.50        4.27     23.41 o 
  12   5   8       21.17       -2.29     15.82 o 
  -7   6   8        2.95      -15.90     19.30 o 
  -6   6   8      433.51      453.95     21.47 o 
  -5   6   8      298.52      285.82     15.86 o 
  -4   6   8      144.96      119.17     11.60 o 
  -3   6   8      111.71      129.44     19.76 o 
  -2   6   8      212.42      193.53     10.54 o 
  -1   6   8       64.91       54.01      8.65 o 
   0   6   8      890.18      912.73     15.94 o 
   1   6   8       58.61       52.45      5.57 o 
   2   6   8      375.59      378.18      9.41 o 
   3   6   8      539.15      528.02     10.83 o 
   4   6   8       48.07       50.57      6.58 o 
   5   6   8     3188.46     3171.94     45.63 o 
   6   6   8      806.79      775.25     19.62 o 
   7   6   8      212.35      238.83     14.75 o 
   8   6   8      442.51      439.63     17.83 o 
   9   6   8      830.11      777.25     30.89 o 
  10   6   8      205.87      220.77     15.94 o 
  11   6   8      460.58      435.85     19.88 o 
  12   6   8       50.80       30.25     15.92 o 
  -6   7   8       63.34       70.53     43.29 o 
  -5   7   8      134.07      131.46     16.56 o 
  -4   7   8     1227.43     1168.99     32.27 o 
  -3   7   8        6.51       -2.64     12.61 o 
  -2   7   8     2301.21     2288.47     41.41 o 
  -1   7   8      268.69      251.01     11.18 o 
   0   7   8        0.59       -2.03      8.05 o 
   1   7   8      964.15      945.18     19.36 o 
   2   7   8      221.21      253.22     10.83 o 
   3   7   8      157.26      173.82      8.91 o 
   4   7   8      285.02      310.20      9.35 o 
   5   7   8      222.92      228.52      9.87 o 
   6   7   8      201.01      217.03     11.00 o 
   7   7   8       32.57       12.33     12.11 o 
   8   7   8      188.43      205.44     14.80 o 
   9   7   8      418.47      434.14     18.61 o 
  10   7   8      166.05      158.41     15.39 o 
  11   7   8        9.25      -11.98     14.72 o 
  -6   8   8       19.08       13.84     19.60 o 
  -5   8   8      591.62      604.41     26.55 o 
  -4   8   8      200.59      189.88     17.00 o 
  -3   8   8     1663.92     1644.23     36.84 o 
  -2   8   8       20.55       16.67     12.84 o 
  -1   8   8       72.64       61.39     12.48 o 
   0   8   8     3879.44     3851.52     69.61 o 
   1   8   8      490.70      505.46     18.46 o 
   2   8   8     1894.71     1933.20     41.80 o 
   3   8   8      617.00      743.20     16.37 o 
   4   8   8     1143.02     1200.25     23.63 o 
   5   8   8      668.17      677.00     19.19 o 
   6   8   8      532.46      517.26     17.13 o 
   7   8   8        8.64      -27.02     13.51 o 
   8   8   8       48.24       46.41     14.96 o 
   9   8   8      701.79      639.45     28.76 o 
  10   8   8        2.58       -3.67     19.01 o 
  11   8   8        7.84       -4.52     19.74 o 
  -5   9   8        2.48      -32.41     18.56 o 
  -4   9   8      243.65      232.27     18.45 o 
  -3   9   8       93.83       73.66     15.60 o 
  -2   9   8      146.89      134.67     15.35 o 
  -1   9   8     1583.02     1530.03     38.15 o 
   0   9   8       20.83        8.97     13.33 o 
   1   9   8     1122.31     1047.69     29.88 o 
   2   9   8      164.39      192.34     14.05 o 
   3   9   8      669.53      715.66     22.35 o 
   4   9   8     1541.68     1628.88     37.55 o 
   5   9   8      576.44      636.22     19.98 o 
   6   9   8        0.12        2.69     10.64 o 
   7   9   8      330.20      319.20     19.22 o 
   8   9   8     1158.63     1188.46     41.55 o 
   9   9   8      147.80      157.34     18.78 o 
  10   9   8       28.87       20.82     37.92 o 
  11   9   8        4.34       -9.94     21.54 o 
  -4  10   8       68.56       34.32     18.89 o 
  -3  10   8      403.15      393.77     22.29 o 
  -2  10   8       60.31       68.42     16.98 o 
  -1  10   8       35.49       26.83     15.62 o 
   0  10   8       23.65       19.79     14.66 o 
   1  10   8        3.00        8.54     14.12 o 
   2  10   8      257.70      270.92     16.15 o 
   3  10   8     1067.87     1101.98     38.21 o 
   4  10   8      136.89      212.39     16.53 o 
   5  10   8      132.60      172.87     15.57 o 
   6  10   8      441.28      461.44     22.39 o 
   7  10   8      209.35      238.03     16.19 o 
   8  10   8      298.70      333.16     25.05 o 
   9  10   8       28.28       10.71     21.39 o 
  10  10   8       84.51       45.95     22.23 o 
  -2  11   8        9.81        1.38     17.73 o 
  -1  11   8      627.74      656.38     27.47 o 
   0  11   8      445.82      492.47     22.21 o 
   1  11   8       96.13      105.73     15.40 o 
   2  11   8        4.06       -9.10     14.14 o 
   3  11   8      407.27      441.95     19.59 o 
   4  11   8       15.45       49.38     14.93 o 
   5  11   8      390.95      401.48     19.56 o 
   6  11   8        0.56      -13.69     17.66 o 
   7  11   8      124.64      120.35     17.50 o 
   8  11   8       11.70       -0.25     27.45 o 
   9  11   8        4.46       -5.28     22.59 o 
   0  12   8      203.04      227.49     20.00 o 
   1  12   8      253.28      254.31     24.22 o 
   2  12   8      759.05      751.61     26.44 o 
   3  12   8      106.53      104.19     16.90 o 
   4  12   8     1773.91     1812.12     43.62 o 
   5  12   8       16.79       92.66     23.02 o 
   6  12   8       35.29       34.35     19.53 o 
   7  12   8      374.27      379.53     22.09 o 
   8  12   8       70.97       46.75     23.71 o 
   3  13   8      170.97      209.33     18.99 o 
   4  13   8       13.28       40.29     17.37 o 
   5  13   8       15.79       35.25     17.63 o 
  -5  -8   9      426.73      437.28     28.29 o 
  -4  -8   9      224.29      232.39     22.89 o 
  -3  -8   9      358.97      393.35     39.64 o 
  -2  -8   9     1095.89     1091.25     40.41 o 
  -1  -8   9       40.75       50.63     18.52 o 
  -6  -7   9       22.87      -18.17     17.06 o 
  -5  -7   9      102.11      106.87     16.94 o 
  -4  -7   9      256.20      227.79     21.93 o 
  -3  -7   9     1368.93     1308.50     59.96 o 
  -2  -7   9       35.53       36.12     26.72 o 
  -1  -7   9      710.15      705.89     36.54 o 
   0  -7   9     1660.66     1693.30     64.08 o 
   5  -7   9      798.60      915.23     48.37 o 
  -7  -6   9      352.86      344.48     29.31 o 
  -6  -6   9       14.35       -6.79     17.20 o 
  -5  -6   9        8.83        6.84     15.43 o 
  -4  -6   9      197.90      190.48     16.17 o 
  -3  -6   9      207.94      210.49     20.09 o 
  -2  -6   9        6.68        6.95     15.27 o 
  -1  -6   9      824.59      816.22     25.51 o 
   0  -6   9       22.63       23.59     16.05 o 
   1  -6   9     1403.46     1379.68     55.13 o 
   4  -6   9     1190.15     1367.08     46.88 o 
   5  -6   9      246.74      270.11     26.90 o 
   6  -6   9      192.81      193.50     27.39 o 
  -8  -5   9      881.57      984.78     37.72 o 
  -7  -5   9      101.01       79.31     28.21 o 
  -6  -5   9      500.67      552.31     29.99 o 
  -5  -5   9      345.87      377.66     27.86 o 
  -4  -5   9       38.35       12.45     12.60 o 
  -3  -5   9     2689.31     2581.62     75.94 o 
  -2  -5   9        3.95       15.53     25.42 o 
  -1  -5   9       18.72       11.16     14.03 o 
   0  -5   9       29.86       -6.20     15.21 o 
   1  -5   9      405.80      410.58     28.52 o 
   2  -5   9      353.40      386.85     28.94 o 
   3  -5   9      412.68      425.23     31.26 o 
   4  -5   9        9.44       15.59     16.09 o 
   5  -5   9      272.62      265.74     22.05 o 
   6  -5   9        2.31       -7.04     22.74 o 
   7  -5   9      285.41      282.78     31.26 o 
  -8  -4   9      374.33      427.22     21.64 o 
  -7  -4   9      505.61      495.91     25.78 o 
  -6  -4   9      310.68      358.58     19.08 o 
  -5  -4   9      163.04      161.62     15.15 o 
  -4  -4   9     4053.32     4044.77     80.74 o 
  -3  -4   9       32.35       39.88     12.52 o 
  -2  -4   9      477.42      433.26     25.03 o 
  -1  -4   9     1854.40     1873.26     56.88 o 
   0  -4   9     1277.06     1264.84     81.96 o 
   1  -4   9     3515.81     3683.75    128.72 o 
   2  -4   9      378.25      362.56     24.29 o 
   3  -4   9        2.85       13.94     16.48 o 
   4  -4   9        2.52       16.81     14.99 o 
   5  -4   9      573.15      613.37     30.70 o 
   6  -4   9      132.39      144.44     29.36 o 
   7  -4   9       52.39       65.13     25.21 o 
   8  -4   9       14.23       55.06     27.32 o 
  -8  -3   9       33.53       46.16     22.55 o 
  -7  -3   9        9.66       29.11     13.56 o 
  -6  -3   9        0.84       -5.45     13.21 o 
  -5  -3   9     1064.47     1088.77     30.35 o 
  -4  -3   9       20.60       17.47     12.24 o 
  -3  -3   9      931.74      841.74     27.78 o 
  -2  -3   9     1316.97     1260.48     34.59 o 
  -1  -3   9      185.44      209.12     32.60 o 
   0  -3   9     4521.42     4498.75    122.59 o 
   1  -3   9      342.83      317.35     23.03 o 
   2  -3   9      216.45      181.38     19.29 o 
   3  -3   9      292.63      315.80     23.66 o 
   4  -3   9      958.64     1014.10     36.84 o 
   5  -3   9       42.43       45.68     16.02 o 
   6  -3   9       28.73       25.00     17.30 o 
   7  -3   9      602.32      667.62     29.09 o 
   8  -3   9        0.99      -14.37     21.24 o 
   9  -3   9      293.24      358.49     29.48 o 
  -9  -2   9      522.46      571.63     29.16 o 
  -8  -2   9        0.82       -2.52     18.36 o 
  -7  -2   9      398.47      396.11     17.55 o 
  -6  -2   9        8.06       -3.75     12.04 o 
  -5  -2   9      230.44      278.62     18.11 o 
  -4  -2   9      240.83      266.87     15.36 o 
  -3  -2   9        1.47      -19.12     11.71 o 
  -2  -2   9      262.70      270.82     15.00 o 
  -1  -2   9      964.90      897.09     23.88 o 
   0  -2   9      100.56       98.88     11.92 o 
   1  -2   9      301.70      295.94     14.95 o 
   2  -2   9      936.22      923.74     34.02 o 
   3  -2   9     2053.58     1961.58     74.50 o 
   4  -2   9      579.10      578.74     27.45 o 
   5  -2   9       67.59      101.76     16.09 o 
   6  -2   9     1646.19     1697.52     44.32 o 
   7  -2   9      172.79      183.56     17.90 o 
   8  -2   9     1395.36     1527.02     44.80 o 
   9  -2   9       13.99       26.81     23.36 o 
  -9  -1   9        4.34       11.66     21.75 o 
  -8  -1   9      717.29      771.34     29.13 o 
  -7  -1   9      541.70      571.27     28.51 o 
  -6  -1   9      307.88      327.07     20.54 o 
  -5  -1   9     4361.25     4341.91     82.82 o 
  -4  -1   9      759.69      740.92     20.23 o 
  -3  -1   9      346.38      361.39     13.11 o 
  -2  -1   9      122.81      151.36     11.95 o 
  -1  -1   9     5721.19     5513.44     85.48 o 
   0  -1   9     1642.47     1634.43     32.43 o 
   1  -1   9      555.62      529.45     23.17 o 
   2  -1   9      105.27       79.63     10.44 o 
   3  -1   9      927.67      888.23     26.38 o 
   4  -1   9     1020.95     1032.36     23.84 o 
   5  -1   9      195.48      195.36     27.72 o 
   6  -1   9      102.29      123.58     16.22 o 
   7  -1   9      354.67      379.90     20.55 o 
   8  -1   9      154.18      170.71     19.02 o 
   9  -1   9       16.13      -21.75     19.44 o 
  10  -1   9      151.27      194.13     23.39 o 
  -9   0   9       31.53       44.99     19.33 o 
  -8   0   9        2.81        0.42     16.74 o 
  -7   0   9       73.07       74.19     13.24 o 
  -6   0   9     2085.22     2087.89     38.19 o 
  -5   0   9      261.16      281.81     14.00 o 
  -4   0   9      369.38      387.46     12.60 o 
  -3   0   9     1004.49     1008.07     19.92 o 
  -2   0   9     3860.70     3734.09     59.57 o 
  -1   0   9     3814.79     3816.12     51.73 o 
   0   0   9     2928.27     2794.04     44.68 o 
   1   0   9      242.37      251.82      9.76 o 
   2   0   9        5.52        9.88      6.49 o 
   3   0   9     5986.43     5776.62    113.32 o 
   4   0   9       25.68       10.76      8.11 o 
   5   0   9      369.74      355.98     14.63 o 
   6   0   9      279.56      279.91     17.65 o 
   7   0   9      181.15      157.96     20.54 o 
   8   0   9      329.92      345.83     21.22 o 
   9   0   9      136.09      134.31     17.33 o 
  10   0   9       26.04       11.74     20.28 o 
  -8   1   9       72.58       62.68     18.01 o 
  -7   1   9       79.38       84.07     14.77 o 
  -6   1   9       79.78       68.04     13.27 o 
  -5   1   9       93.83      111.68     13.76 o 
  -4   1   9        4.40       -3.24      8.54 o 
  -3   1   9      290.08      297.28     10.05 o 
  -2   1   9      986.88      936.48     17.28 o 
  -1   1   9      830.60      775.29     15.05 o 
   0   1   9      337.42      327.36     12.60 o 
   1   1   9      212.49      219.82      7.70 o 
   2   1   9     8592.90     8281.91    104.46 o 
   3   1   9      430.24      423.36     12.41 o 
   4   1   9     2238.26     2097.46     35.02 o 
   5   1   9      946.15      905.14     22.41 o 
   6   1   9      366.16      359.12     15.17 o 
   7   1   9     1786.96     1676.83     44.87 o 
   8   1   9      207.25      179.46     26.27 o 
   9   1   9        2.88       10.11     15.16 o 
  10   1   9      341.62      340.12     17.60 o 
  11   1   9      137.42      204.57     19.46 o 
  -8   2   9      290.11      303.92     27.91 o 
  -7   2   9      240.45      197.59     16.28 o 
  -6   2   9      354.44      386.22     17.02 o 
  -5   2   9     1983.70     1882.93     36.28 o 
  -4   2   9      564.57      561.44     17.10 o 
  -3   2   9      289.52      275.30      9.46 o 
  -2   2   9       13.82       37.12      6.61 o 
  -1   2   9      213.03      195.81      8.13 o 
   0   2   9       65.51       72.66      6.14 o 
   1   2   9      249.14      261.51      6.94 o 
   2   2   9      577.93      537.26     10.55 o 
   3   2   9       18.66       13.57      4.71 o 
   4   2   9       52.32       37.94      7.23 o 
   5   2   9      285.90      262.41      9.89 o 
   6   2   9      983.40      969.34     25.54 o 
   7   2   9       58.66       48.75     10.55 o 
   8   2   9       36.13       10.89     11.28 o 
   9   2   9      359.97      365.27     16.30 o 
  10   2   9      135.54      137.14     13.99 o 
  11   2   9       27.20        7.50     17.06 o 
  -8   3   9       70.42       62.82     23.29 o 
  -7   3   9      347.19      340.29     21.24 o 
  -6   3   9      911.57      897.96     25.21 o 
  -5   3   9      288.61      268.36     14.66 o 
  -4   3   9      142.42      150.99     12.38 o 
  -3   3   9     1721.16     1715.50     29.59 o 
  -2   3   9      522.23      518.15     13.36 o 
  -1   3   9     1445.31     1390.14     21.35 o 
   0   3   9     1452.16     1501.24     20.08 o 
   1   3   9      687.79      691.36     12.39 o 
   2   3   9     4411.65     4385.26     53.77 o 
   3   3   9      289.18      292.72      7.89 o 
   4   3   9        9.09        6.57      5.54 o 
   5   3   9       80.44       81.48      9.14 o 
   6   3   9      669.74      610.61     14.21 o 
   7   3   9      272.17      272.63     10.77 o 
   8   3   9      184.65      200.56     12.17 o 
   9   3   9       57.62       62.68     11.74 o 
  10   3   9      333.65      343.24     17.17 o 
  11   3   9       78.92       93.01     18.34 o 
  -8   4   9      360.25      354.83     27.99 o 
  -7   4   9       12.35        3.37     22.26 o 
  -6   4   9      355.37      363.27     17.30 o 
  -5   4   9        1.79      -28.47     14.24 o 
  -4   4   9     2272.70     2216.98     66.81 o 
  -3   4   9      810.05      784.99     19.77 o 
  -2   4   9     3062.23     2926.87     45.49 o 
  -1   4   9       73.25       63.53      5.79 o 
   0   4   9      179.22      199.49      7.34 o 
   1   4   9     9895.38    10087.26    106.36 o 
   2   4   9      758.42     1014.75     24.32 o 
   3   4   9     2055.27     2116.77     37.44 o 
   4   4   9     1249.35     1149.70     19.53 o 
   5   4   9     1265.52     1167.85     17.98 o 
   6   4   9     1658.47     1568.93     25.03 o 
   7   4   9      231.11      202.75     10.59 o 
   8   4   9       95.21       86.61      9.67 o 
   9   4   9       42.11       67.89     11.47 o 
  10   4   9      370.02      402.23     22.39 o 
  11   4   9        0.21      -11.13     16.84 o 
  -7   5   9        3.02       20.81     21.99 o 
  -6   5   9      870.44      860.16     43.29 o 
  -5   5   9      176.12      172.28     16.36 o 
  -4   5   9       86.89       54.49     14.30 o 
  -3   5   9       17.70       13.61      9.02 o 
  -2   5   9       94.06       88.33      8.39 o 
  -1   5   9      609.92      550.33     19.64 o 
   0   5   9     2120.04     2186.48     35.21 o 
   1   5   9       20.10      -14.37      7.19 o 
   2   5   9     1148.80     1217.90     19.45 o 
   3   5   9      648.97      699.44     13.34 o 
   4   5   9     1142.81     1124.43     18.18 o 
   5   5   9     2355.28     2312.57     44.44 o 
   6   5   9      594.19      573.51     17.33 o 
   7   5   9       25.76        9.46     10.28 o 
   8   5   9      290.85      304.72     13.45 o 
   9   5   9     1070.90     1061.05     25.91 o 
  10   5   9      125.40      125.45     14.04 o 
  11   5   9       11.22       -6.17     14.62 o 
  -7   6   9      312.80      333.11     34.47 o 
  -6   6   9       64.10       63.96     23.18 o 
  -5   6   9       15.03        2.52     15.09 o 
  -4   6   9     1016.60     1002.96     28.59 o 
  -3   6   9      216.11      231.35     15.40 o 
  -2   6   9     1360.87     1327.15     25.37 o 
  -1   6   9       74.67       65.31      7.95 o 
   0   6   9      349.74      365.69     11.71 o 
   1   6   9      120.15      150.06      7.40 o 
   2   6   9      402.47      409.85     11.14 o 
   3   6   9      886.72      963.97     15.97 o 
   4   6   9      820.95      828.06     22.39 o 
   5   6   9       14.01        6.34      7.12 o 
   6   6   9       12.44        7.62     10.69 o 
   7   6   9      147.71      134.77     12.84 o 
   8   6   9      778.68      801.67     29.59 o 
   9   6   9      451.70      426.76     18.45 o 
  10   6   9       12.70        6.83     14.01 o 
  11   6   9       48.88       29.68     15.31 o 
  -6   7   9      151.21      179.86     25.90 o 
  -5   7   9      816.18      862.56     31.46 o 
  -4   7   9      156.16      161.37     16.76 o 
  -3   7   9     1557.86     1472.76     31.08 o 
  -2   7   9      547.79      510.90     15.95 o 
  -1   7   9      198.58      234.30     11.73 o 
   0   7   9     1624.29     1686.81     29.60 o 
   1   7   9     2527.27     2512.87     40.51 o 
   2   7   9      424.89      483.00     14.58 o 
   3   7   9      138.65      151.03      8.37 o 
   4   7   9     1579.52     1603.57     27.32 o 
   5   7   9      186.09      195.80     10.71 o 
   6   7   9      146.40      156.30     18.05 o 
   7   7   9      143.93      137.29     21.45 o 
   8   7   9      709.37      702.34     22.50 o 
   9   7   9       80.82       65.25     14.03 o 
  10   7   9       12.88       35.63     17.73 o 
  11   7   9        0.28       -4.47     15.15 o 
  -5   8   9        6.83       15.84     23.15 o 
  -4   8   9      106.04       99.96     16.96 o 
  -3   8   9        0.45      -13.68     14.34 o 
  -2   8   9       85.78       90.27     14.41 o 
  -1   8   9     1292.37     1292.86     30.46 o 
   0   8   9      687.29      647.75     19.36 o 
   1   8   9       74.99       59.40      9.78 o 
   2   8   9      342.48      367.12     12.90 o 
   3   8   9     3619.83     3680.36     57.07 o 
   4   8   9      845.84     1135.66     23.31 o 
   5   8   9     1934.97     1966.64     42.79 o 
   6   8   9      323.58      313.65     21.72 o 
   7   8   9       30.28       16.15     14.75 o 
   8   8   9     1859.71     1638.70     57.95 o 
   9   8   9       18.04        7.81     13.28 o 
  10   8   9       79.96       97.09     15.08 o 
  11   8   9       36.49       13.77     15.13 o 
  -4   9   9      698.07      688.50     36.34 o 
  -3   9   9      464.94      477.15     21.12 o 
  -2   9   9        2.52        5.37     14.57 o 
  -1   9   9        8.24       -1.65     15.09 o 
   0   9   9        2.59       -1.81     14.09 o 
   1   9   9      114.03      111.51     14.00 o 
   2   9   9     1228.34     1256.45     30.24 o 
   3   9   9      843.23      920.55     23.31 o 
   4   9   9      647.00      776.55     29.93 o 
   5   9   9        0.17        9.64     11.21 o 
   6   9   9       29.39       16.38     12.99 o 
   7   9   9     1313.84     1321.19     40.61 o 
   8   9   9       96.34       81.20     16.25 o 
   9   9   9       81.65       95.55     19.86 o 
  10   9   9      181.66      172.62     21.81 o 
  -3  10   9      336.86      346.64     22.43 o 
  -2  10   9       87.77      114.49     18.33 o 
  -1  10   9        7.71       11.84     16.24 o 
   0  10   9     1325.62     1361.83     36.38 o 
   1  10   9       41.02       32.19     14.11 o 
   2  10   9        1.72      -15.13     13.31 o 
   3  10   9      279.09      317.74     22.23 o 
   4  10   9      245.92      324.05     17.45 o 
   5  10   9      318.31      369.64     23.09 o 
   6  10   9      139.03      160.34     16.57 o 
   7  10   9       89.68       95.85     24.84 o 
   8  10   9       13.11       17.97     21.43 o 
   9  10   9       10.61      -20.69     21.16 o 
  10  10   9        2.03       27.20     28.38 o 
  -2  11   9       35.02       25.76     21.24 o 
  -1  11   9      998.07     1020.47     39.33 o 
   0  11   9      183.70      214.16     19.30 o 
   1  11   9       66.60       89.28     16.03 o 
   2  11   9      586.05      597.33     22.32 o 
   3  11   9      223.43      222.88     17.23 o 
   4  11   9      975.85      998.26     31.46 o 
   5  11   9        9.14       62.61     17.87 o 
   6  11   9      151.76      172.96     20.01 o 
   7  11   9       74.33       34.01     32.74 o 
   8  11   9      205.85      179.44     24.90 o 
   9  11   9        1.77      -29.02     22.59 o 
   0  12   9        2.67       12.09     18.16 o 
   1  12   9      871.76      863.53     28.32 o 
   2  12   9        1.57      -11.36     16.06 o 
   3  12   9     1926.81     1923.12     42.91 o 
   4  12   9       15.85       74.37     16.87 o 
   5  12   9       61.54       69.69     17.47 o 
   6  12   9      632.13      669.01     29.16 o 
   7  12   9      578.97      627.90     28.03 o 
  -2  -8  10       14.82       35.00     20.70 o 
  -1  -8  10       34.70       15.84     19.86 o 
   0  -8  10      832.38      845.45     41.61 o 
  -5  -7  10       10.17       21.36     25.97 o 
  -4  -7  10      505.12      493.83     31.15 o 
  -3  -7  10       86.57       75.39     19.67 o 
  -2  -7  10       31.63        7.18     19.65 o 
  -1  -7  10      781.84      821.16     42.11 o 
   0  -7  10      108.29      125.90     20.56 o 
   1  -7  10      822.33      773.21     39.85 o 
   3  -7  10       46.77       46.33     21.55 o 
  -6  -6  10      118.27       93.06     20.17 o 
  -5  -6  10       27.62        3.40     18.59 o 
  -4  -6  10      685.94      710.13     28.67 o 
  -3  -6  10      783.34      813.96     36.10 o 
  -2  -6  10       12.48        6.27     16.68 o 
  -1  -6  10       30.28       -0.07     18.52 o 
   0  -6  10       18.26       -3.80     17.32 o 
   1  -6  10       12.89      -21.69     17.81 o 
   2  -6  10       82.41       84.99     20.70 o 
   3  -6  10      216.49      298.55     26.62 o 
   4  -6  10       68.99       87.38     23.17 o 
   5  -6  10       45.81       79.00     25.00 o 
  -7  -5  10      184.89      211.45     23.09 o 
  -6  -5  10      564.20      602.62     29.99 o 
  -5  -5  10      521.71      552.96     26.54 o 
  -4  -5  10     2052.73     1995.74     51.39 o 
  -3  -5  10      660.55      698.16     27.07 o 
  -2  -5  10        9.60       13.17     19.08 o 
  -1  -5  10      526.13      516.44     23.16 o 
   0  -5  10     2390.40     2273.37     84.92 o 
   1  -5  10      487.59      469.09     29.71 o 
   2  -5  10      435.60      461.84     29.64 o 
   3  -5  10       33.61       41.68     20.07 o 
   4  -5  10       25.25       32.74     21.26 o 
   5  -5  10      209.83      229.69     27.32 o 
   6  -5  10       74.23      110.13     26.12 o 
  -7  -4  10        0.72       26.20     20.66 o 
  -6  -4  10       73.00       75.14     16.49 o 
  -5  -4  10     1220.89     1270.37     34.45 o 
  -4  -4  10      189.18      168.53     15.68 o 
  -3  -4  10        7.15        0.48     13.58 o 
  -2  -4  10     1220.82     1164.52     34.05 o 
  -1  -4  10     3384.38     3398.40     75.32 o 
   0  -4  10     1929.82     1918.76     74.07 o 
   1  -4  10     1168.33     1227.59     53.37 o 
   2  -4  10      360.03      355.02     26.62 o 
   3  -4  10        7.53       48.44     19.29 o 
   4  -4  10     2779.36     2838.29    104.70 o 
   5  -4  10        0.05      -15.99     18.07 o 
   6  -4  10       29.21       37.67     23.52 o 
   7  -4  10      182.18      210.47     29.01 o 
  -8  -3  10      423.41      491.15     28.22 o 
  -7  -3  10      374.30      424.50     18.89 o 
  -6  -3  10       22.83       19.97     15.88 o 
  -5  -3  10      252.21      272.60     17.86 o 
  -4  -3  10       41.95       39.23     13.76 o 
  -3  -3  10       18.11        7.14     13.71 o 
  -2  -3  10      199.03      222.90     15.40 o 
  -1  -3  10      823.51      786.61     26.66 o 
   0  -3  10       10.48       22.35     14.19 o 
   1  -3  10      613.54      640.06     36.26 o 
   2  -3  10      109.41      121.25     20.35 o 
   3  -3  10     2331.27     2350.26     88.51 o 
   4  -3  10      169.10      217.86     24.57 o 
   5  -3  10      222.48      267.76     28.02 o 
   6  -3  10      278.31      304.68     23.58 o 
   7  -3  10       26.89       27.11     24.50 o 
   8  -3  10      155.25      224.19     32.04 o 
  -8  -2  10      222.60      252.88     21.52 o 
  -7  -2  10       72.65       73.93     16.63 o 
  -6  -2  10     1068.92     1094.11     27.61 o 
  -5  -2  10      548.78      568.19     19.73 o 
  -4  -2  10     1606.93     1480.58     36.78 o 
  -3  -2  10       62.26       38.64     12.93 o 
  -2  -2  10      161.94      142.40     14.47 o 
  -1  -2  10     1020.30     1072.25     26.46 o 
   0  -2  10      128.18      121.19     19.12 o 
   1  -2  10        7.86        0.42     16.34 o 
   2  -2  10       46.97       39.29     17.18 o 
   3  -2  10       87.88       89.92     19.15 o 
   4  -2  10       14.06       12.89     18.45 o 
   5  -2  10      160.42      170.61     24.01 o 
   6  -2  10       85.16       70.82     15.67 o 
   7  -2  10       28.20       26.37     16.87 o 
   8  -2  10        7.87        2.98     21.51 o 
   9  -2  10       41.18        7.10     24.00 o 
  -8  -1  10       72.76       68.49     20.42 o 
  -7  -1  10      402.94      464.51     28.39 o 
  -6  -1  10     1211.01     1311.59     28.01 o 
  -5  -1  10     1370.39     1396.31     33.02 o 
  -4  -1  10       20.74       27.47     15.45 o 
  -3  -1  10     1367.60     1245.18     26.90 o 
  -2  -1  10     3039.28     3172.79     74.75 o 
  -1  -1  10      274.57      276.21     16.97 o 
   0  -1  10     1237.85     1238.87     55.22 o 
   1  -1  10     1022.17      991.51     29.55 o 
   2  -1  10       22.83       15.30     12.04 o 
   3  -1  10     1326.31     1247.76     40.19 o 
   4  -1  10      102.15      108.51     15.08 o 
   5  -1  10       21.85       14.04     20.46 o 
   6  -1  10       65.97       65.31     19.00 o 
   7  -1  10      434.66      421.85     22.64 o 
   8  -1  10      153.64      176.97     27.92 o 
   9  -1  10        5.88       -4.20     23.09 o 
  -8   0  10      100.68      106.31     17.54 o 
  -7   0  10       48.94       24.18     14.62 o 
  -6   0  10       15.08       14.14     12.02 o 
  -5   0  10       54.58       44.98     11.77 o 
  -4   0  10        1.97      -14.14     10.19 o 
  -3   0  10     2650.64     2650.75     47.64 o 
  -2   0  10      210.09      228.10     11.58 o 
  -1   0  10     1358.48     1302.20     27.49 o 
   0   0  10      473.96      442.15     18.00 o 
   1   0  10      539.04      502.72     34.79 o 
   2   0  10     6072.94     5951.75    130.96 o 
   3   0  10     1246.60     1213.93     50.40 o 
   4   0  10      347.28      373.95     41.40 o 
   5   0  10      580.65      529.92     32.39 o 
   6   0  10     1309.10     1263.08     59.68 o 
   7   0  10      440.54      480.85     30.19 o 
   8   0  10      203.61      193.23     19.80 o 
   9   0  10      114.85      169.05     30.53 o 
  10   0  10       10.18       34.03     24.74 o 
  -8   1  10       69.67       59.82     18.51 o 
  -7   1  10      810.86      760.31     26.85 o 
  -6   1  10       29.65       21.31     12.73 o 
  -5   1  10     1718.07     1714.76     33.32 o 
  -4   1  10       94.12       90.79     10.00 o 
  -3   1  10      327.07      326.10     11.73 o 
  -2   1  10      186.76      189.86      8.93 o 
  -1   1  10      229.41      209.29      9.92 o 
   0   1  10      199.82      213.32      9.82 o 
   1   1  10     2342.66     2235.40     40.48 o 
   2   1  10      377.52      425.73     17.19 o 
   3   1  10      129.32      134.22     13.40 o 
   4   1  10      279.66      273.74     17.88 o 
   5   1  10      713.37      662.88     27.26 o 
   6   1  10     2114.31     2137.01     68.55 o 
   7   1  10      303.30      363.79     22.05 o 
   8   1  10       11.79       13.64     18.13 o 
   9   1  10      205.83      209.53     20.71 o 
  10   1  10      305.34      354.04     29.65 o 
  -8   2  10      420.97      390.14     22.64 o 
  -7   2  10      263.33      307.47     22.52 o 
  -6   2  10     1828.26     1796.86     60.69 o 
  -5   2  10        9.28        4.82     11.68 o 
  -4   2  10        1.85       -3.31     11.01 o 
  -3   2  10     4312.64     4212.95     68.39 o 
  -2   2  10       93.51      107.83      8.42 o 
  -1   2  10     2252.78     2168.39     32.24 o 
   0   2  10      328.75      343.09     10.71 o 
   1   2  10      736.10      703.29     15.20 o 
   2   2  10     1824.90     1792.59     33.78 o 
   3   2  10       15.49       17.13      8.17 o 
   4   2  10      398.95      389.90     13.37 o 
   5   2  10      615.03      610.93     16.40 o 
   6   2  10      113.45       79.89     12.50 o 
   7   2  10       16.91       -0.23     17.54 o 
   8   2  10        3.75       -9.89     12.60 o 
   9   2  10      155.23      190.97     15.83 o 
  10   2  10        8.61       26.14     15.11 o 
  11   2  10        7.96       16.68     17.66 o 
  -7   3  10      188.47      160.20     18.52 o 
  -6   3  10       25.47       39.35     14.47 o 
  -5   3  10       15.81       14.08     13.06 o 
  -4   3  10     2408.81     2304.04     44.65 o 
  -3   3  10       53.48       41.85     10.54 o 
  -2   3  10     1292.59     1243.86     22.17 o 
  -1   3  10     1938.06     1841.71     27.06 o 
   0   3  10      625.27      623.09     12.71 o 
   1   3  10     1628.76     1659.06     25.88 o 
   2   3  10     1313.46     1302.61     24.91 o 
   3   3  10      635.43      646.61     16.95 o 
   4   3  10      822.68      789.81     17.82 o 
   5   3  10     3745.49     3621.54     57.31 o 
   6   3  10       32.81       20.69      9.54 o 
   7   3  10      574.66      517.16     21.61 o 
   8   3  10        5.27      -10.29     15.17 o 
   9   3  10       54.04       70.28     13.09 o 
  10   3  10      138.42      146.09     16.71 o 
  11   3  10        0.18      -31.22     19.95 o 
  -7   4  10       47.96       33.48     23.62 o 
  -6   4  10       63.51       21.88     16.10 o 
  -5   4  10      153.26      155.63     15.10 o 
  -4   4  10      120.43      109.07     15.86 o 
  -3   4  10      105.45      101.20     12.12 o 
  -2   4  10       68.06       75.30      9.41 o 
  -1   4  10       62.47       54.65      8.79 o 
   0   4  10     1968.32     1915.24     29.80 o 
   1   4  10      172.32      195.63      8.20 o 
   2   4  10        6.77       11.07      6.22 o 
   3   4  10      697.84      685.10     14.76 o 
   4   4  10     3913.10     3685.43     58.18 o 
   5   4  10      800.36      774.27     18.36 o 
   6   4  10      989.20      983.27     19.96 o 
   7   4  10       98.92       84.54     10.00 o 
   8   4  10      152.31      143.18     11.98 o 
   9   4  10     1457.02     1470.73     36.44 o 
  10   4  10        4.82        6.34     19.78 o 
  11   4  10       34.73       29.89     17.79 o 
  -7   5  10      584.47      566.32     31.56 o 
  -6   5  10        4.23      -20.13     21.96 o 
  -5   5  10      202.07      160.41     20.04 o 
  -4   5  10      300.79      302.00     15.29 o 
  -3   5  10     2222.78     2098.52     45.16 o 
  -2   5  10      602.15      556.33     16.59 o 
  -1   5  10      111.90      110.05     10.93 o 
   0   5  10      569.42      591.80     17.02 o 
   1   5  10      101.52       92.33      8.62 o 
   2   5  10     1086.24     1092.80     22.50 o 
   3   5  10      927.38      993.61     25.51 o 
   4   5  10      659.15      695.28     19.52 o 
   5   5  10      232.84      238.95     12.24 o 
   6   5  10       39.51       14.48     11.49 o 
   7   5  10       13.12       31.02     16.14 o 
   8   5  10     1716.15     1668.17     48.51 o 
   9   5  10       57.51       48.15     13.15 o 
  10   5  10       53.80       46.61     13.50 o 
  11   5  10      125.63      114.25     20.05 o 
  -6   6  10        3.35      -14.04     30.43 o 
  -5   6  10      618.11      607.44     36.31 o 
  -4   6  10     1127.43     1124.83     30.66 o 
  -3   6  10     1310.47     1284.36     41.73 o 
  -2   6  10      134.25      133.78     11.14 o 
  -1   6  10     1403.86     1353.49     26.78 o 
   0   6  10      167.01      175.31     10.48 o 
   1   6  10     3834.64     3690.95     77.80 o 
   2   6  10        0.55       38.97      9.30 o 
   3   6  10        2.19       17.20      8.35 o 
   4   6  10     1217.02     1122.91     28.04 o 
   5   6  10       38.21       28.18     11.36 o 
   6   6  10      256.21      208.23     30.86 o 
   7   6  10       29.38       34.46     12.24 o 
   8   6  10      310.88      320.97     34.40 o 
   9   6  10        2.66      -12.18     17.89 o 
  10   6  10       18.00       11.39     14.49 o 
  11   6  10        1.09       13.91     15.23 o 
  -5   7  10       86.98      104.14     29.96 o 
  -4   7  10      196.68      171.10     20.78 o 
  -3   7  10       67.92       78.44     15.15 o 
  -2   7  10     1628.10     1590.46     42.51 o 
  -1   7  10      990.85      929.36     25.98 o 
   0   7  10     2832.94     2776.61     78.10 o 
   1   7  10      119.97      106.58      9.85 o 
   2   7  10      357.58      353.13     12.92 o 
   3   7  10     2008.89     2128.32     37.26 o 
   4   7  10      104.60      199.90     16.16 o 
   5   7  10     1207.25     1172.69     32.24 o 
   6   7  10      245.93      202.01     18.41 o 
   7   7  10       58.59       46.21     13.79 o 
   8   7  10      147.55      162.15     15.08 o 
   9   7  10      133.59      166.25     18.23 o 
  10   7  10        0.15      -12.26     14.47 o 
  11   7  10       34.90       40.21     17.91 o 
  -4   8  10       61.57       57.99     23.63 o 
  -3   8  10       57.13       38.43     19.00 o 
  -2   8  10      103.67      107.37     18.00 o 
  -1   8  10       10.24       11.90     14.29 o 
   0   8  10      234.56      223.75     12.13 o 
   1   8  10        3.25       -5.55      8.19 o 
   2   8  10      569.78      595.26     20.29 o 
   3   8  10      110.41      140.54     11.66 o 
   4   8  10      982.92      977.45     23.78 o 
   5   8  10      142.90      155.95     12.29 o 
   6   8  10       49.61       42.90     10.97 o 
   7   8  10      650.37      631.98     21.60 o 
   8   8  10      785.04      730.02     23.57 o 
   9   8  10      128.16      140.07     15.06 o 
  10   8  10       17.28       -2.65     17.03 o 
  -4   9  10        1.80      -26.19     30.55 o 
  -3   9  10       80.02       88.47     20.35 o 
  -2   9  10      635.38      676.31     24.60 o 
  -1   9  10       73.52       77.31     16.73 o 
   0   9  10     1039.06     1044.66     31.19 o 
   1   9  10       16.92       28.86     12.37 o 
   2   9  10       60.68       67.38     12.33 o 
   3   9  10        2.36       -6.39     10.09 o 
   4   9  10      252.86      276.05     15.80 o 
   5   9  10      337.45      357.34     17.35 o 
   6   9  10      869.13      901.05     29.61 o 
   7   9  10      119.13      113.03     16.79 o 
   8   9  10      677.37      659.56     29.80 o 
   9   9  10       20.72       27.53     19.65 o 
  10   9  10       61.44       54.14     20.48 o 
  -2  10  10      104.13       88.60     19.18 o 
  -1  10  10     3021.91     3010.38     65.68 o 
   0  10  10       83.71       79.63     17.23 o 
   1  10  10        6.52      -10.79     14.40 o 
   2  10  10     1384.15     1404.50     33.48 o 
   3  10  10      693.68      753.50     34.58 o 
   4  10  10     1241.63     1294.41     31.30 o 
   5  10  10       34.32       56.47     17.93 o 
   6  10  10      393.53      373.11     25.67 o 
   7  10  10        7.24        4.01     26.44 o 
   8  10  10      484.72      476.96     27.46 o 
   9  10  10       44.95       15.10     19.35 o 
  -1  11  10        1.84       31.58     18.46 o 
   0  11  10       25.61       18.37     16.62 o 
   1  11  10      355.70      400.82     20.24 o 
   2  11  10      224.06      261.25     18.32 o 
   3  11  10      283.15      305.05     18.71 o 
   4  11  10      326.70      345.43     19.44 o 
   5  11  10      475.46      511.85     21.72 o 
   6  11  10      277.45      249.60     25.71 o 
   7  11  10      484.21      518.81     38.95 o 
   8  11  10       10.90       30.19     23.15 o 
   2  12  10       91.35      142.88     18.04 o 
   3  12  10       51.91       67.80     17.24 o 
   4  12  10       13.55       26.78     16.95 o 
   5  12  10      253.56      297.67     20.19 o 
   6  12  10      286.18      289.61     27.98 o 
  -2  -7  11       34.20        2.46     21.83 o 
  -1  -7  11       29.36       31.83     22.32 o 
   0  -7  11       57.39       88.41     33.27 o 
   1  -7  11        9.61       11.34     20.63 o 
  -4  -6  11      912.89      943.49     34.14 o 
  -3  -6  11      561.83      561.81     26.31 o 
  -2  -6  11        2.25       15.84     20.70 o 
  -1  -6  11        2.02       -7.53     20.84 o 
   0  -6  11      743.82      730.12     41.47 o 
   1  -6  11        5.58        1.06     20.28 o 
   2  -6  11       16.15        0.84     21.05 o 
   3  -6  11       64.68       94.21     24.57 o 
   4  -6  11       50.00       84.92     25.56 o 
  -5  -5  11      463.00      494.63     25.80 o 
  -4  -5  11      410.79      418.01     20.32 o 
  -3  -5  11       72.40       87.51     21.46 o 
  -2  -5  11       10.29        7.25     17.96 o 
  -1  -5  11     2731.15     2664.02     99.07 o 
   0  -5  11        0.34       17.67     20.07 o 
   1  -5  11      665.87      661.32     39.71 o 
   2  -5  11      908.40     1038.10     50.70 o 
   3  -5  11       37.52       28.02     22.39 o 
   4  -5  11      862.90      995.15     51.97 o 
   5  -5  11       10.43        1.83     25.21 o 
  -6  -4  11        7.28        4.84     20.40 o 
  -5  -4  11       20.08       10.32     15.75 o 
  -4  -4  11        1.72      -28.98     14.49 o 
  -3  -4  11        1.37       -6.58     15.07 o 
  -2  -4  11      933.64      934.11     31.26 o 
  -1  -4  11      241.80      240.49     17.80 o 
   0  -4  11      202.37      244.05     23.80 o 
   1  -4  11      505.40      490.43     35.49 o 
   2  -4  11      100.59      121.60     22.39 o 
   3  -4  11     2033.96     2018.82     80.41 o 
   4  -4  11       72.15       65.70     23.24 o 
   5  -4  11       33.97       75.69     24.50 o 
   6  -4  11      331.32      425.93     34.71 o 
  -7  -3  11      141.95      159.42     19.20 o 
  -6  -3  11     1156.50     1237.44     66.49 o 
  -5  -3  11        0.67        1.44     15.74 o 
  -4  -3  11     1035.94     1037.01     48.94 o 
  -3  -3  11       27.05       -7.20     15.13 o 
  -2  -3  11       22.59       38.70     14.41 o 
  -1  -3  11      810.39      794.41     23.44 o 
   0  -3  11        0.54       -4.46     22.25 o 
   1  -3  11      214.52      239.48     24.64 o 
   2  -3  11      776.37      755.96     42.46 o 
   3  -3  11       90.87      123.08     22.95 o 
   4  -3  11       51.00       46.33     21.76 o 
   5  -3  11      113.01      127.52     25.14 o 
   6  -3  11      506.05      543.66     37.81 o 
   7  -3  11      379.57      391.51     37.85 o 
  -7  -2  11      756.93      845.49     44.62 o 
  -6  -2  11       44.84       26.73     16.15 o 
  -5  -2  11     1349.80     1419.39     31.94 o 
  -4  -2  11      438.72      476.54     20.94 o 
  -3  -2  11       20.73       13.42     13.92 o 
  -2  -2  11     3770.22     3682.65     86.00 o 
  -1  -2  11     1202.98     1152.19     29.89 o 
   0  -2  11      726.81      733.88     30.05 o 
   1  -2  11      935.94      888.94     33.29 o 
   2  -2  11     1498.51     1446.46     45.33 o 
   3  -2  11     1641.51     1601.22     49.49 o 
   4  -2  11      407.04      411.71     30.70 o 
   5  -2  11      111.17      100.63     33.34 o 
   6  -2  11      232.47      247.71     22.47 o 
   7  -2  11      121.44       89.36     22.59 o 
   8  -2  11        5.29       14.88     23.24 o 
  -7  -1  11      101.35       97.78     23.76 o 
  -6  -1  11       83.62       65.43     16.60 o 
  -5  -1  11        0.39       13.12     13.35 o 
  -4  -1  11       23.51       21.50     12.05 o 
  -3  -1  11     1945.55     1968.09     38.31 o 
  -2  -1  11       44.10       56.10     15.29 o 
  -1  -1  11     1146.37     1060.57     28.00 o 
   0  -1  11      889.13      906.77     29.62 o 
   1  -1  11      555.21      585.86     28.06 o 
   2  -1  11     2618.70     2591.45     72.80 o 
   3  -1  11      142.93      141.89     16.85 o 
   4  -1  11       20.96        2.27     15.33 o 
   5  -1  11       33.54       42.03     17.24 o 
   6  -1  11     1031.33     1023.08     41.11 o 
   7  -1  11      103.27      142.70     19.53 o 
   8  -1  11       13.73       14.81     28.41 o 
   9  -1  11      141.27       95.69     32.95 o 
  -7   0  11      118.73      128.40     19.87 o 
  -6   0  11      226.75      243.83     19.39 o 
  -5   0  11      402.80      432.82     16.47 o 
  -4   0  11       73.37       95.68     13.77 o 
  -3   0  11      233.04      258.14     13.85 o 
  -2   0  11        1.77      -25.97     12.98 o 
  -1   0  11        8.43       -2.07      9.10 o 
   0   0  11      871.11      854.64     36.02 o 
   1   0  11     2019.74     1861.54     55.90 o 
   2   0  11        5.49       23.34     16.09 o 
   3   0  11      144.68      147.76     17.25 o 
   4   0  11      173.30      141.52     17.96 o 
   5   0  11     3180.01     3298.98     91.63 o 
   6   0  11      289.09      285.56     23.84 o 
   7   0  11      123.78      189.81     33.38 o 
   8   0  11      427.64      466.71     25.57 o 
   9   0  11       34.21       83.30     24.91 o 
  -7   1  11      154.77      129.41     17.88 o 
  -6   1  11     1023.00     1042.71     28.55 o 
  -5   1  11      372.31      396.55     16.03 o 
  -4   1  11      506.45      548.30     18.20 o 
  -3   1  11     1419.14     1424.84     28.24 o 
  -2   1  11     2235.25     2143.59     37.48 o 
  -1   1  11      682.51      590.45     20.44 o 
   0   1  11        5.00       -8.13      9.91 o 
   1   1  11     1368.05     1314.34     27.37 o 
   2   1  11        2.32       60.92     10.24 o 
   3   1  11      339.28      323.40     20.63 o 
   4   1  11      360.95      340.77     59.68 o 
   5   1  11      794.52      764.11     98.54 o 
   6   1  11       14.35       -1.10     21.05 o 
   7   1  11       13.43       10.18     32.14 o 
   8   1  11        0.10      -42.93     21.46 o 
   9   1  11      266.91      296.75     23.15 o 
  10   1  11       25.63        4.53     65.77 o 
  -7   2  11      264.23      271.65     20.16 o 
  -6   2  11      120.74      141.76     17.53 o 
  -5   2  11       72.02       93.63     13.54 o 
  -4   2  11     2176.17     2097.33     38.63 o 
  -3   2  11     1795.49     1771.73     33.44 o 
  -2   2  11     1200.71     1165.85     22.55 o 
  -1   2  11      591.56      555.65     16.20 o 
   0   2  11     1738.88     1715.39     30.46 o 
   1   2  11      295.77      337.37     13.45 o 
   2   2  11     2985.99     2950.60     60.89 o 
   3   2  11       33.35       69.23     13.97 o 
   4   2  11      132.23      150.93     18.62 o 
   5   2  11     1646.86     1619.39     40.20 o 
   6   2  11       29.28       -2.58     30.51 o 
   7   2  11      192.67      181.75     16.75 o 
   8   2  11       87.29      126.23     33.57 o 
   9   2  11      231.99      213.95     27.53 o 
  10   2  11        0.19       29.62     18.41 o 
  -7   3  11      141.12      149.36     18.86 o 
  -6   3  11       16.11      -19.79     16.00 o 
  -5   3  11       70.93       53.83     14.37 o 
  -4   3  11       70.91       69.55     13.18 o 
  -3   3  11      297.20      313.94     14.16 o 
  -2   3  11        5.68        6.43     10.23 o 
  -1   3  11     1492.95     1376.58     23.58 o 
   0   3  11      494.76      502.91     12.58 o 
   1   3  11     4197.26     4119.24     74.03 o 
   2   3  11        6.92      163.74     49.29 o 
   3   3  11      109.63      137.08     10.56 o 
   4   3  11     2898.95     2873.99     51.24 o 
   5   3  11        1.35       -2.94     10.96 o 
   6   3  11      879.36      872.04     28.28 o 
   7   3  11      211.54      201.47     16.73 o 
   8   3  11      298.05      324.58     19.48 o 
   9   3  11      256.75      277.21     28.69 o 
  10   3  11      117.17      107.01     18.95 o 
  -6   4  11      439.21      398.68     33.82 o 
  -5   4  11       14.23      -12.49     15.16 o 
  -4   4  11       34.08       39.17     13.31 o 
  -3   4  11      939.27      862.66     23.51 o 
  -2   4  11      565.89      520.26     18.52 o 
  -1   4  11        0.17      -17.66      8.83 o 
   0   4  11      251.92      255.19     11.00 o 
   1   4  11      137.02      129.98      9.52 o 
   2   4  11        2.67       -6.37      7.98 o 
   3   4  11      933.77      905.62     20.11 o 
   4   4  11      187.60      203.70     11.88 o 
   5   4  11      111.48      117.50     10.84 o 
   6   4  11      253.10      234.55     17.82 o 
   7   4  11      157.42      141.05     12.01 o 
   8   4  11      720.41      766.11     25.24 o 
   9   4  11       57.01       62.61     18.44 o 
  10   4  11        1.38        3.57     17.21 o 
  -6   5  11      174.91      147.20     25.54 o 
  -5   5  11      124.36       91.27     16.96 o 
  -4   5  11     1787.80     1637.07     59.70 o 
  -3   5  11      138.68      141.33     13.50 o 
  -2   5  11       45.56       34.45     15.25 o 
  -1   5  11     1840.26     1886.33     37.42 o 
   0   5  11      645.28      621.75     18.99 o 
   1   5  11     1643.49     1542.97     43.36 o 
   2   5  11       45.23       80.18     12.35 o 
   3   5  11      843.87      800.70     23.38 o 
   4   5  11      876.00      836.03     25.23 o 
   5   5  11      631.91      589.15     26.15 o 
   6   5  11      428.12      426.06     17.45 o 
   7   5  11      295.19      310.00     19.57 o 
   8   5  11        0.81      -25.84     12.92 o 
   9   5  11        3.71        9.58     13.50 o 
  10   5  11       29.22       31.87     19.03 o 
  -5   6  11      488.36      497.17     30.65 o 
  -4   6  11      338.76      335.95     22.39 o 
  -3   6  11        4.59       11.60     12.07 o 
  -2   6  11     1448.01     1341.96     29.81 o 
  -1   6  11      256.85      246.98     16.07 o 
   0   6  11     4418.65     4163.83     84.89 o 
   1   6  11      121.33      118.59     11.36 o 
   2   6  11       73.43       86.53     10.69 o 
   3   6  11     1830.46     1766.06     35.79 o 
   4   6  11     2146.83     2088.39     50.31 o 
   5   6  11      685.39      633.98     23.65 o 
   6   6  11      181.55      150.10     13.63 o 
   7   6  11      548.50      494.73     27.82 o 
   8   6  11       60.78       46.71     15.16 o 
   9   6  11      240.96      217.13     17.84 o 
  10   6  11        0.17      -11.65     14.61 o 
  -5   7  11       46.15       17.70     31.58 o 
  -4   7  11       95.32       83.53     21.60 o 
  -3   7  11        2.60       10.67     15.42 o 
  -2   7  11        7.42      -25.71     14.02 o 
  -1   7  11      531.53      515.56     20.46 o 
   0   7  11      109.20      103.49     11.20 o 
   1   7  11      131.72      136.74     13.13 o 
   2   7  11      916.07      936.40     33.58 o 
   3   7  11      613.60      647.00     27.03 o 
   4   7  11     1065.95     1049.75     32.22 o 
   5   7  11      354.09      307.16     23.31 o 
   6   7  11      644.69      597.56     25.33 o 
   7   7  11      686.73      657.70     24.69 o 
   8   7  11      468.99      448.53     19.53 o 
   9   7  11        1.11       -0.74     14.78 o 
  10   7  11        4.06       -0.21     18.26 o 
  -4   8  11      108.03      110.43     25.23 o 
  -3   8  11       85.49       69.70     23.51 o 
  -2   8  11      142.72      155.35     19.11 o 
  -1   8  11      195.12      200.42     15.90 o 
   0   8  11      653.43      634.44     23.01 o 
   1   8  11       28.68        5.08     15.22 o 
   2   8  11       24.18       26.54     14.68 o 
   3   8  11      254.01      263.35     17.58 o 
   4   8  11      228.16      259.19     13.98 o 
   5   8  11      253.63      275.24     20.53 o 
   6   8  11       86.51       90.93     13.25 o 
   7   8  11       47.49       61.46     13.34 o 
   8   8  11       17.68       -2.22     13.72 o 
   9   8  11       33.07       29.85     15.64 o 
  10   8  11      413.43      430.44     19.96 o 
  -3   9  11      274.42      303.54     28.23 o 
  -2   9  11      298.00      332.43     37.91 o 
  -1   9  11      380.29      349.09     25.87 o 
   0   9  11      495.24      547.55     28.48 o 
   1   9  11      350.94      400.72     26.50 o 
   2   9  11      323.36      335.60     18.63 o 
   3   9  11      949.18      962.11     44.56 o 
   4   9  11       32.04       35.23     12.47 o 
   5   9  11       23.55       31.91     15.59 o 
   6   9  11      352.73      348.21     23.40 o 
   7   9  11       54.37      114.38     39.51 o 
   8   9  11        3.06        5.00     18.93 o 
   9   9  11       13.74        7.33     19.76 o 
  -1  10  11        3.43       -4.11     28.06 o 
   0  10  11       34.76       42.86     28.21 o 
   1  10  11      493.11      520.20     23.99 o 
   2  10  11      972.09     1029.72     29.48 o 
   3  10  11      137.92      158.44     16.75 o 
   4  10  11       89.52      113.02     16.49 o 
   5  10  11     1206.83     1099.33     40.21 o 
   6  10  11       40.63       47.64     16.18 o 
   7  10  11     1024.14     1025.72     36.24 o 
   8  10  11        2.56        1.67     19.02 o 
   0  11  11       46.85       53.95     17.45 o 
   1  11  11      713.68      729.96     31.77 o 
   2  11  11      159.65      170.11     17.64 o 
   3  11  11       38.15       51.49     19.06 o 
   4  11  11      342.41      367.04     20.53 o 
   5  11  11       95.15      138.69     20.92 o 
   6  11  11      855.74      940.27     38.83 o 
   7  11  11        2.00        9.43     23.06 o 
  -2  -6  12       19.15       30.77     23.45 o 
  -1  -6  12     1776.66     1805.96     74.22 o 
   0  -6  12       68.67      118.82     17.88 o 
   1  -6  12       23.86       22.88     22.39 o 
  -4  -5  12       75.04       53.36     18.80 o 
  -3  -5  12       19.29       15.26     18.74 o 
  -2  -5  12     1582.07     1632.94     51.94 o 
  -1  -5  12       43.46       91.04     24.50 o 
   0  -5  12       10.87      -12.53     21.34 o 
   1  -5  12      312.96      340.31     29.57 o 
   2  -5  12      528.58      542.39     41.12 o 
   3  -5  12      483.26      560.84     37.81 o 
   4  -5  12      413.50      450.15     36.40 o 
  -5  -4  12       49.24       47.09     20.69 o 
  -4  -4  12      202.07      197.01     20.93 o 
  -3  -4  12        0.73      -21.80     20.14 o 
  -2  -4  12      380.88      413.87     40.70 o 
  -1  -4  12       97.67       96.79     17.26 o 
   0  -4  12       43.05       51.68     22.25 o 
   1  -4  12      158.15      203.85     25.77 o 
   2  -4  12      284.13      355.73     31.05 o 
   3  -4  12        3.03      -18.52     22.46 o 
   4  -4  12        0.63        0.14     23.80 o 
   5  -4  12        2.84       12.60     25.28 o 
  -5  -3  12      414.68      454.20     26.64 o 
  -4  -3  12      446.04      498.25     25.83 o 
  -3  -3  12      581.24      593.74     24.99 o 
  -2  -3  12      778.83      780.90     30.74 o 
  -1  -3  12      928.41      894.08     35.81 o 
   0  -3  12       60.23       59.61     16.34 o 
   1  -3  12        9.62       -3.15     22.22 o 
   2  -3  12     1056.82     1179.49     56.54 o 
   3  -3  12       32.75       17.39     22.60 o 
   4  -3  12      180.89      232.15     28.80 o 
   5  -3  12      379.53      415.65     34.08 o 
   6  -3  12      202.27      229.91     23.82 o 
  -6  -2  12      394.93      444.23     38.41 o 
  -5  -2  12       42.49        8.03     16.18 o 
  -4  -2  12      366.02      402.79     21.30 o 
  -3  -2  12     1823.38     1808.26     43.89 o 
  -2  -2  12     1248.02     1251.95     39.14 o 
  -1  -2  12      211.14      207.93     19.85 o 
   0  -2  12      830.08      806.85     34.02 o 
   1  -2  12     2856.96     2925.55     81.42 o 
   2  -2  12      537.81      632.94     61.79 o 
   3  -2  12     1337.85     1371.92     46.39 o 
   4  -2  12       93.02      129.74     18.99 o 
   5  -2  12       35.57       44.94     18.63 o 
   6  -2  12     1377.23     1577.76     54.05 o 
   7  -2  12       19.83       26.48     28.27 o 
  -6  -1  12      589.00      638.82     30.34 o 
  -5  -1  12      392.62      471.40     21.17 o 
  -4  -1  12       72.82       72.56     14.10 o 
  -3  -1  12        0.62       -7.68     14.88 o 
  -2  -1  12        1.33      -21.44     15.83 o 
  -1  -1  12        3.08       -2.10     14.89 o 
   0  -1  12      867.62      848.23     34.92 o 
   1  -1  12      334.08      389.24     23.23 o 
   2  -1  12      642.23      624.70     34.64 o 
   3  -1  12      287.67      252.94     20.74 o 
   4  -1  12       98.62       97.92     18.97 o 
   5  -1  12     1247.06     1240.66     45.52 o 
   6  -1  12        2.32      -22.87     20.05 o 
   7  -1  12      192.21      193.62     25.46 o 
   8  -1  12       36.04       15.03     24.12 o 
  -6   0  12      380.46      413.20     26.91 o 
  -5   0  12       44.15       15.26     21.73 o 
  -4   0  12      789.33      841.02     24.63 o 
  -3   0  12       31.87       17.88     12.39 o 
  -2   0  12     1533.70     1524.91     32.32 o 
  -1   0  12       36.17       -5.28     17.48 o 
   0   0  12       16.47       23.30     16.54 o 
   1   0  12      189.06      256.49     47.60 o 
   2   0  12       25.08       40.88     16.57 o 
   3   0  12        4.27       24.09     20.31 o 
   4   0  12      135.75      158.29     20.12 o 
   5   0  12       35.69       29.90     19.62 o 
   6   0  12       35.68       30.47     20.98 o 
   7   0  12      159.94      190.37     53.27 o 
   8   0  12       40.66       44.93     30.24 o 
   9   0  12      233.82      319.09     30.91 o 
  -6   1  12       64.68       44.68     18.65 o 
  -5   1  12      598.16      623.88     25.83 o 
  -4   1  12      200.64      192.80     15.94 o 
  -3   1  12     3099.22     3119.14     52.13 o 
  -2   1  12        6.98       -3.21     11.32 o 
  -1   1  12      397.85      388.93     24.13 o 
   0   1  12     1916.10     1974.09     36.89 o 
   1   1  12      166.71      239.43     16.98 o 
   2   1  12     1550.35     1571.38     51.24 o 
   3   1  12      100.35      134.18     19.15 o 
   4   1  12      258.62      206.88     21.32 o 
   5   1  12      226.25      223.60     22.77 o 
   6   1  12      295.23      252.54     51.75 o 
   7   1  12      156.92      191.75     25.21 o 
   8   1  12      105.40      165.47     26.17 o 
   9   1  12       69.03       67.52     25.86 o 
  -6   2  12       23.62       26.89     16.95 o 
  -5   2  12       47.97       34.40     16.13 o 
  -4   2  12      364.91      371.31     16.04 o 
  -3   2  12      197.85      192.13     13.32 o 
  -2   2  12       15.29       -1.14      9.74 o 
  -1   2  12     2570.19     2632.70     44.84 o 
   0   2  12      289.00      272.97     13.13 o 
   1   2  12     3341.06     3187.78     78.99 o 
   2   2  12      220.21      462.40     49.18 o 
   3   2  12      214.20      248.58     16.35 o 
   4   2  12     1474.72     1467.10     37.43 o 
   5   2  12     1441.74     1384.36     36.98 o 
   6   2  12       93.05      130.30     23.39 o 
   7   2  12       62.63       70.43     15.98 o 
   8   2  12      788.97      842.90     36.33 o 
   9   2  12       32.20        7.01     17.82 o 
  -6   3  12       86.79       86.85     17.84 o 
  -5   3  12      226.41      221.52     18.54 o 
  -4   3  12      122.80      104.13     14.40 o 
  -3   3  12      604.99      621.90     19.21 o 
  -2   3  12      237.39      223.97     13.12 o 
  -1   3  12      280.25      264.55     13.28 o 
   0   3  12       94.57       92.06      9.23 o 
   1   3  12      312.55      311.09     12.46 o 
   2   3  12      191.45      188.60     10.58 o 
   3   3  12     1070.14     1088.48     25.51 o 
   4   3  12      186.57      206.01     15.73 o 
   5   3  12      236.91      247.49     16.83 o 
   6   3  12      175.93      168.75     16.63 o 
   7   3  12      501.84      505.35     23.44 o 
   8   3  12      543.40      553.66     25.04 o 
   9   3  12      259.68      295.62     21.13 o 
  10   3  12        6.43       24.88     18.48 o 
  -5   4  12        1.26       15.65     16.18 o 
  -4   4  12     1621.96     1551.01     48.16 o 
  -3   4  12      211.26      201.36     14.82 o 
  -2   4  12        0.41       -0.54     12.02 o 
  -1   4  12     1974.55     1895.10     35.30 o 
   0   4  12      171.67      163.28     10.98 o 
   1   4  12     1030.94     1003.99     22.78 o 
   2   4  12        3.42       34.44     15.96 o 
   3   4  12       32.53       29.72     10.54 o 
   4   4  12       48.91       45.10     10.42 o 
   5   4  12        1.90       -8.67     10.11 o 
   6   4  12        1.86      -21.42     13.16 o 
   7   4  12      266.57      265.94     17.11 o 
   8   4  12        2.70      -34.40     17.20 o 
   9   4  12       30.91       16.33     18.83 o 
  10   4  12        1.78        2.32     19.39 o 
  -5   5  12      687.30      579.29     30.12 o 
  -4   5  12      107.61       99.41     15.94 o 
  -3   5  12       92.89       94.71     14.25 o 
  -2   5  12     1315.37     1197.60     28.57 o 
  -1   5  12       98.84       81.91     15.69 o 
   0   5  12      610.51      586.75     26.40 o 
   1   5  12      997.90      865.50     21.19 o 
   2   5  12      471.58      492.93     25.78 o 
   3   5  12      480.33      505.33     34.16 o 
   4   5  12      482.91      473.07     19.34 o 
   5   5  12       44.17       22.55     12.84 o 
   6   5  12        5.51        2.27     12.83 o 
   7   5  12     1044.31      900.86     26.31 o 
   8   5  12       15.39        2.12     19.08 o 
   9   5  12      184.71      181.34     20.19 o 
  10   5  12       80.38      103.47     21.49 o 
  -4   6  12       26.92       24.91     22.71 o 
  -3   6  12      292.99      291.11     15.87 o 
  -2   6  12      148.70      107.26     13.55 o 
  -1   6  12      821.69      746.34     22.18 o 
   0   6  12      164.05      204.00     13.33 o 
   1   6  12      401.15      400.04     16.17 o 
   2   6  12      895.24      897.06     23.05 o 
   3   6  12     1786.85     1780.14     39.15 o 
   4   6  12      135.76      188.46     30.89 o 
   5   6  12      139.25      142.53     14.23 o 
   6   6  12     1898.22     1799.19     40.30 o 
   7   6  12        1.35      -14.38     13.30 o 
   8   6  12      915.08      895.31     34.04 o 
   9   6  12        4.20        8.94     15.73 o 
  10   6  12      118.67      100.11     16.59 o 
  -4   7  12      215.91      218.33     25.21 o 
  -3   7  12        7.29       -8.43     21.26 o 
  -2   7  12        2.70      -26.20     16.69 o 
  -1   7  12     1483.44     1433.12     50.65 o 
   0   7  12      158.10      150.69     12.88 o 
   1   7  12        1.61      -16.62     11.26 o 
   2   7  12      140.54      142.42     12.47 o 
   3   7  12      500.44      498.36     36.08 o 
   4   7  12       71.14      102.24     14.91 o 
   5   7  12      145.63      146.49     15.71 o 
   6   7  12       25.61       17.26     14.55 o 
   7   7  12      414.70      408.51     20.21 o 
   8   7  12       15.20       15.10     15.73 o 
   9   7  12       11.86      -16.01     15.97 o 
  10   7  12      567.34      564.49     33.91 o 
  -3   8  12      134.48       95.39     47.25 o 
  -2   8  12      909.10      855.79     30.66 o 
  -1   8  12      195.92      186.53     16.81 o 
   0   8  12      132.42      123.46     19.67 o 
   1   8  12      607.54      572.46     25.85 o 
   2   8  12        2.28       -1.54     18.16 o 
   3   8  12     1720.25     1616.49     53.68 o 
   4   8  12        6.40       31.10     14.20 o 
   5   8  12       10.12       -7.35     14.02 o 
   6   8  12        3.62        7.07     14.58 o 
   7   8  12       62.03       55.17     15.42 o 
   8   8  12       36.18       12.04     15.78 o 
   9   8  12       68.38       79.38     16.88 o 
  -2   9  12      149.87      173.87     25.26 o 
  -1   9  12      385.20      414.01     30.58 o 
   0   9  12      710.59      744.01     37.55 o 
   1   9  12      176.63      147.90     17.37 o 
   2   9  12     1903.16     1945.98     57.01 o 
   3   9  12        1.82        8.69     15.97 o 
   4   9  12      113.11       92.90     22.82 o 
   5   9  12      398.86      428.34     29.09 o 
   6   9  12      511.08      477.51     31.40 o 
   7   9  12      461.68      449.95     42.92 o 
   8   9  12      134.59       88.61     24.07 o 
   9   9  12        9.31      -35.13     22.61 o 
   0  10  12       45.54       50.37     23.13 o 
   1  10  12       58.14       34.32     22.21 o 
   2  10  12       93.66       99.09     24.47 o 
   3  10  12        8.25        8.70     27.18 o 
   4  10  12      286.80      301.13     30.49 o 
   5  10  12      204.51      196.88     20.37 o 
   6  10  12      385.32      383.60     27.94 o 
   7  10  12        7.03       20.29     22.49 o 
   8  10  12      235.19      205.53     22.69 o 
   2  11  12      409.10      441.09     29.17 o 
   3  11  12        5.96       14.29     22.57 o 
   4  11  12       18.01       41.22     22.91 o 
   5  11  12      320.66      396.94     33.78 o 
   6  11  12      113.62      144.93     37.33 o 
   0  -5  13        8.93       -2.95     16.94 o 
   1  -5  13      472.76      509.02     36.12 o 
  -3  -4  13      343.84      366.56     26.48 o 
  -2  -4  13      173.34      206.45     26.37 o 
  -1  -4  13      860.36      899.57     38.15 o 
   0  -4  13       63.91      128.97     15.65 o 
   1  -4  13      114.11      178.01     26.90 o 
   2  -4  13      417.49      504.65     36.90 o 
   3  -4  13        8.53       23.17     25.77 o 
   4  -4  13       67.40      102.94     28.87 o 
  -4  -3  13      298.05      327.37     25.00 o 
  -3  -3  13       40.50       30.20     19.11 o 
  -2  -3  13     1271.99     1218.11     45.14 o 
  -1  -3  13       92.84      101.10     20.33 o 
   0  -3  13       14.01        4.26     14.23 o 
   1  -3  13     1567.19     1553.02     50.59 o 
   2  -3  13      203.78      273.33     31.40 o 
   3  -3  13      309.96      339.11     33.24 o 
   4  -3  13      368.11      406.57     36.19 o 
   5  -3  13      232.59      284.82     33.73 o 
  -4  -2  13      112.50      141.26     22.11 o 
  -3  -2  13       48.74       44.07     19.95 o 
  -2  -2  13       38.90       10.04     19.89 o 
  -1  -2  13        1.60      -34.19     32.35 o 
   0  -2  13     1070.61     1100.85     39.30 o 
   1  -2  13        0.63       81.91     18.73 o 
   2  -2  13      741.06      761.24     35.82 o 
   3  -2  13      189.44      171.33     21.27 o 
   4  -2  13      122.95      117.84     21.15 o 
   5  -2  13      668.27      739.20     38.23 o 
   6  -2  13      159.50      205.45     43.76 o 
  -5  -1  13      145.65      173.03     19.00 o 
  -4  -1  13      379.38      401.80     20.38 o 
  -3  -1  13       94.69       96.23     20.48 o 
  -2  -1  13      577.81      592.28     24.06 o 
  -1  -1  13       59.40       28.37     19.62 o 
   0  -1  13       45.29       57.38     14.97 o 
   1  -1  13        4.92       -8.11     17.63 o 
   2  -1  13       82.27      106.79     20.08 o 
   3  -1  13      228.51      241.22     22.48 o 
   4  -1  13      725.65      723.98     36.55 o 
   5  -1  13       22.35       19.49     20.66 o 
   6  -1  13       25.93       51.98     44.47 o 
   7  -1  13       20.52       20.59     23.97 o 
  -5   0  13      670.42      705.51     32.31 o 
  -4   0  13       63.41       50.82     18.28 o 
  -3   0  13     1885.72     1853.18     42.29 o 
  -2   0  13      345.01      383.66     23.91 o 
  -1   0  13       41.01       52.95     19.86 o 
   0   0  13     1942.90     1947.39     53.25 o 
   1   0  13     1050.36     1154.67     43.43 o 
   2   0  13      564.62      613.12     33.51 o 
   3   0  13       31.05       24.57     19.37 o 
   4   0  13      605.46      629.59     87.74 o 
   5   0  13      261.18      244.38     52.99 o 
   6   0  13       60.07       71.81     23.46 o 
   7   0  13       59.98       72.48     24.56 o 
   8   0  13      253.88      302.41     30.41 o 
  -5   1  13        5.08        0.81     17.97 o 
  -4   1  13     1074.96     1154.01     39.22 o 
  -3   1  13        1.75      -12.57     18.32 o 
  -2   1  13       43.80       18.54     12.93 o 
  -1   1  13     1838.57     1836.39     37.13 o 
   0   1  13      542.50      542.33     19.56 o 
   1   1  13      929.40      931.93     29.26 o 
   2   1  13      619.98      617.64     33.92 o 
   3   1  13      794.85      753.48     36.56 o 
   4   1  13     1546.81     1526.88     56.40 o 
   5   1  13       87.77      107.96     22.67 o 
   6   1  13        2.26      -32.18     22.03 o 
   7   1  13      107.83      102.67     25.40 o 
   8   1  13      540.49      491.46     40.14 o 
  -5   2  13        1.20       -0.45     16.01 o 
  -4   2  13      290.84      328.33     20.85 o 
  -3   2  13      217.94      223.35     18.85 o 
  -2   2  13       68.78       38.80     13.95 o 
  -1   2  13        8.58      -22.79     11.40 o 
   0   2  13      291.18      301.66     20.28 o 
   1   2  13        5.80       13.46     13.51 o 
   2   2  13      876.95      881.38     57.02 o 
   3   2  13      487.22      566.72     36.70 o 
   4   2  13      639.43      646.64     35.04 o 
   5   2  13       16.01      -15.65     16.08 o 
   6   2  13       72.92       86.03     23.59 o 
   7   2  13     1431.33     1465.54     54.98 o 
   8   2  13       13.93       19.61     25.40 o 
   9   2  13      214.05      283.93     35.56 o 
  -5   3  13      421.68      417.53     21.59 o 
  -4   3  13      365.97      396.81     40.24 o 
  -3   3  13      635.71      623.51     21.69 o 
  -2   3  13      243.70      248.81     14.27 o 
  -1   3  13      155.90      172.09     12.83 o 
   0   3  13     1726.47     1648.29     30.59 o 
   1   3  13      447.76      467.97     17.06 o 
   2   3  13        1.56       43.36     12.84 o 
   3   3  13       38.10       41.00     14.52 o 
   4   3  13      338.36      362.21     19.19 o 
   5   3  13        8.03       14.23     14.86 o 
   6   3  13      166.88      151.11     17.57 o 
   7   3  13       68.81       73.49     17.32 o 
   8   3  13       62.26       72.09     18.36 o 
   9   3  13        5.15        4.40     18.50 o 
  -4   4  13      388.58      372.51     20.52 o 
  -3   4  13       10.52       10.40     15.39 o 
  -2   4  13      740.17      689.41     22.47 o 
  -1   4  13     2645.32     2543.44     45.10 o 
   0   4  13      438.24      422.03     15.69 o 
   1   4  13      302.48      261.12     14.58 o 
   2   4  13     1249.24     1166.71     30.33 o 
   3   4  13       73.42      132.77     12.90 o 
   4   4  13     2903.00     2812.79     56.57 o 
   5   4  13        0.98        6.95     13.80 o 
   6   4  13        3.80      -13.28     14.28 o 
   7   4  13       86.27       83.77     16.23 o 
   8   4  13       87.54       87.49     24.15 o 
   9   4  13       26.48       24.09     22.81 o 
  -4   5  13        2.25      -20.01     16.25 o 
  -3   5  13        5.76      -10.92     18.01 o 
  -2   5  13      593.25      535.27     20.03 o 
  -1   5  13      302.77      289.27     15.79 o 
   0   5  13        9.22      -10.09     11.99 o 
   1   5  13      974.75      867.36     22.15 o 
   2   5  13       46.84       59.33     12.41 o 
   3   5  13     2396.37     2201.59     53.90 o 
   4   5  13        7.83       41.51     13.40 o 
   5   5  13       12.42       15.81     13.28 o 
   6   5  13      541.89      519.22     21.00 o 
   7   5  13      121.85      126.19     19.29 o 
   8   5  13       68.36       96.18     19.43 o 
   9   5  13       77.30       61.82     22.79 o 
  -3   6  13       18.96       15.79     24.94 o 
  -2   6  13       76.92       51.28     18.79 o 
  -1   6  13      192.78      159.46     17.37 o 
   0   6  13      405.78      389.05     16.52 o 
   1   6  13      169.37      172.24     20.23 o 
   2   6  13      578.45      539.03     20.49 o 
   3   6  13      129.64      144.62     14.29 o 
   4   6  13        1.00      -13.73     14.33 o 
   5   6  13     1026.44      943.88     30.24 o 
   6   6  13       53.33       31.18     14.17 o 
   7   6  13      300.25      327.60     24.66 o 
   8   6  13        4.33       -1.94     15.52 o 
   9   6  13      201.59      172.83     17.40 o 
  -3   7  13        1.08       -6.18     22.71 o 
  -2   7  13     1424.71     1343.82     55.01 o 
  -1   7  13       26.85       12.77     12.84 o 
   0   7  13       87.43       78.41     13.00 o 
   1   7  13      191.20      183.81     14.13 o 
   2   7  13     1020.68      912.51     40.01 o 
   3   7  13      827.95      796.16     28.03 o 
   4   7  13        0.67        5.57     15.07 o 
   5   7  13        8.27        0.22     15.06 o 
   6   7  13       76.84       92.33     16.27 o 
   7   7  13      343.42      315.81     19.40 o 
   8   7  13       84.09       85.17     24.47 o 
   9   7  13       38.62       49.35     19.78 o 
  -2   8  13        1.30        2.78     22.04 o 
  -1   8  13      525.00      476.20     35.50 o 
   0   8  13      296.12      268.99     24.36 o 
   1   8  13      461.25      464.68     26.97 o 
   2   8  13     1540.16     1477.68     42.16 o 
   3   8  13      243.76      271.28     17.99 o 
   4   8  13        3.92      -15.27     29.56 o 
   5   8  13      101.64      109.07     16.28 o 
   6   8  13     1125.16     1029.29     31.76 o 
   7   8  13       56.57       37.42     16.23 o 
   8   8  13       16.90       28.62     31.13 o 
   0   9  13      107.35       89.42     20.69 o 
   1   9  13      742.36      744.06     51.70 o 
   2   9  13       34.62       67.88     19.92 o 
   3   9  13        7.93       38.95     23.14 o 
   4   9  13      684.05      613.07     37.85 o 
   5   9  13      557.03      551.60     34.01 o 
   6   9  13      762.05      730.80     38.02 o 
   7   9  13      118.72      104.81     16.30 o 
   1  10  13       50.44       66.46     29.20 o 
   2  10  13       52.42       22.39     27.99 o 
   3  10  13        7.47       -5.91     37.32 o 
   4  10  13       10.83      -21.41     37.95 o 
   5  10  13       83.28      125.80     23.62 o 
   6  10  13        0.78        8.91     22.74 o 
  -1  -3  14       41.62       62.41     21.95 o 
   0  -3  14      906.92      935.83     32.40 o 
   1  -3  14      262.40      291.87     24.36 o 
   2  -3  14       92.85      126.13     23.91 o 
   3  -3  14      189.97      206.97     23.81 o 
  -3  -2  14      120.49      128.18     24.81 o 
  -2  -2  14       95.90       61.35     22.51 o 
  -1  -2  14        2.28      -17.56     24.57 o 
   0  -2  14       10.27        0.43     16.29 o 
   1  -2  14       18.30        8.15     20.05 o 
   2  -2  14       20.56       42.21     22.36 o 
   3  -2  14      209.11      195.82     31.33 o 
   4  -2  14      103.18      103.34     27.95 o 
   5  -2  14       69.20       75.61     23.59 o 
  -3  -1  14      293.80      273.51     24.54 o 
  -2  -1  14      293.15      335.80     50.52 o 
  -1  -1  14      707.37      771.40     38.96 o 
   0  -1  14      131.99      131.04     18.08 o 
   1  -1  14     1050.66     1051.01     43.07 o 
   2  -1  14       84.00      135.19     28.38 o 
   3  -1  14        4.35        5.09     22.88 o 
   4  -1  14      122.34      104.38     30.70 o 
   5  -1  14       54.47       59.50     23.53 o 
   6  -1  14       76.44       72.48     25.20 o 
  -4   0  14      838.51      861.78     29.59 o 
  -3   0  14       79.04       93.75     16.92 o 
  -2   0  14      280.19      309.82     19.81 o 
  -1   0  14      554.67      552.11     31.07 o 
   0   0  14     1479.63     1500.89     42.66 o 
   1   0  14       33.90       91.82     28.45 o 
   2   0  14      230.52      234.87     41.09 o 
   3   0  14     1478.83     1474.83    115.90 o 
   4   0  14       15.44       -9.08     21.45 o 
   5   0  14      928.71      923.42     42.82 o 
   6   0  14       25.58       25.51     24.67 o 
  -4   1  14      255.64      274.31     21.14 o 
  -3   1  14      261.85      311.14     23.13 o 
  -2   1  14      218.58      240.90     18.19 o 
  -1   1  14      360.54      359.33     20.50 o 
   0   1  14      175.89      170.40     18.79 o 
   1   1  14      102.36      103.50     22.44 o 
   2   1  14      541.45      567.58     82.59 o 
   3   1  14       87.51       81.69     22.80 o 
   4   1  14      877.98      934.74    100.44 o 
   5   1  14       29.42       25.76     23.22 o 
   6   1  14        4.29       -9.57     23.92 o 
   7   1  14      434.07      471.90     68.27 o 
  -4   2  14      326.07      360.38     22.30 o 
  -3   2  14       34.59       18.20     17.70 o 
  -2   2  14       54.10       28.15     17.09 o 
  -1   2  14      169.07      174.25     17.79 o 
   0   2  14      917.59      921.57     31.69 o 
   1   2  14        0.39       -6.09     12.86 o 
   2   2  14       18.54       18.98     14.75 o 
   3   2  14      107.50      115.28     32.22 o 
   4   2  14       20.13       18.99     15.73 o 
   5   2  14       52.63       39.82     23.53 o 
   6   2  14      263.06      337.43     39.33 o 
   7   2  14        0.13        0.49     25.17 o 
   8   2  14       99.16      124.34     28.58 o 
  -4   3  14      424.48      466.27     54.27 o 
  -3   3  14      265.86      293.76     31.18 o 
  -2   3  14        2.86       -0.38     23.10 o 
  -1   3  14     2275.73     2282.52     51.31 o 
   0   3  14       38.23       23.90     15.07 o 
   1   3  14       91.91       83.26     13.15 o 
   2   3  14      354.94      374.02     20.18 o 
   3   3  14      779.07      799.09     30.58 o 
   4   3  14      852.39      853.64     30.40 o 
   5   3  14        2.84       15.55     16.39 o 
   6   3  14        1.54        3.65     16.62 o 
   7   3  14      141.18      137.32     22.04 o 
   8   3  14       61.12       95.92     19.78 o 
  -3   4  14        3.03       -3.02     16.21 o 
  -2   4  14     1043.01      961.18     31.62 o 
  -1   4  14        4.51       -2.89     13.96 o 
   0   4  14      133.75      117.40     14.01 o 
   1   4  14     1564.28     1470.01     32.26 o 
   2   4  14      364.67      396.40     22.06 o 
   3   4  14     2184.81     2153.19     54.39 o 
   4   4  14      168.01      214.81     28.09 o 
   5   4  14       12.11      -20.23     17.42 o 
   6   4  14      152.27      167.86     24.96 o 
   7   4  14      829.93      742.85     35.72 o 
   8   4  14       34.94       70.11     23.85 o 
  -3   5  14        0.31      -23.42     16.41 o 
  -2   5  14      139.98      127.68     28.99 o 
  -1   5  14      110.65      122.74     16.61 o 
   0   5  14       82.50       88.37     14.04 o 
   1   5  14       18.74       15.26     13.66 o 
   2   5  14      197.97      202.48     17.09 o 
   3   5  14        3.99       16.97     13.74 o 
   4   5  14      188.90      176.35     15.49 o 
   5   5  14      447.95      444.82     23.98 o 
   6   5  14      948.95      965.59     34.87 o 
   7   5  14      220.53      231.22     37.05 o 
   8   5  14      153.85      121.47     20.69 o 
  -2   6  14      845.85      813.03     35.63 o 
  -1   6  14      460.89      451.06     24.87 o 
   0   6  14       21.59       16.66     13.44 o 
   1   6  14      369.26      311.01     24.09 o 
   2   6  14      136.28      125.56     14.98 o 
   3   6  14      133.38      123.16     14.75 o 
   4   6  14        2.64       12.60     15.28 o 
   5   6  14       10.25       -3.66     15.53 o 
   6   6  14      138.03      146.03     16.91 o 
   7   6  14        7.06       -1.14     15.39 o 
   8   6  14        3.36      -11.03     21.17 o 
  -1   7  14      103.19       92.39     15.99 o 
   0   7  14      317.34      309.50     20.42 o 
   1   7  14      264.77      242.94     19.12 o 
   2   7  14      214.41      213.78     35.77 o 
   3   7  14      187.02      208.65     18.51 o 
   4   7  14      233.65      227.51     18.82 o 
   5   7  14       18.24       10.56     16.08 o 
   6   7  14      479.31      460.49     22.20 o 
   7   7  14        1.65      -26.06     16.24 o 
   8   7  14       24.22       16.48     16.82 o 
   0   8  14      612.01      572.44     38.61 o 
   1   8  14      480.36      496.27     23.37 o 
   2   8  14      505.24      482.01     46.91 o 
   3   8  14       85.80       68.52     16.35 o 
   4   8  14       41.64       42.46     16.50 o 
   5   8  14     1524.82     1408.74     38.70 o 
   6   8  14       17.35       10.89     16.24 o 
   7   8  14      122.69      110.99     17.87 o 
   1   9  14       71.55       71.31     21.69 o 
   2   9  14       75.11       72.59     25.19 o 
   3   9  14        0.37       -5.32     23.93 o 
   4   9  14       93.26       82.39     25.19 o 
   5   9  14      112.45      105.08     37.99 o 
   6   9  14        3.80        0.16     15.74 o 
  -1  -1  15        8.37       -3.24     23.80 o 
   0  -1  15     1101.95     1056.11     45.19 o 
   1  -1  15      101.88      164.34     38.30 o 
   2  -1  15        7.83       -3.34     22.52 o 
   3  -1  15      527.49      573.60     73.93 o 
  -2   0  15       17.41       15.90     17.68 o 
  -1   0  15      545.14      526.13     36.61 o 
   0   0  15        0.23       35.96     23.12 o 
   1   0  15        4.71        5.97     17.92 o 
   2   0  15      823.39      789.22     40.77 o 
   3   0  15      283.84      338.41     60.70 o 
   4   0  15      740.08      821.36     80.98 o 
   5   0  15      113.43       97.84     26.60 o 
  -2   1  15       29.05       15.63     18.10 o 
  -1   1  15      392.71      406.05     22.52 o 
   0   1  15      257.84      277.62     20.05 o 
   1   1  15       28.50       37.46     18.46 o 
   2   1  15        0.89      -10.59     22.76 o 
   3   1  15      149.31      133.29     25.61 o 
   4   1  15       40.95       53.72     24.75 o 
   5   1  15      166.82      177.31     28.03 o 
  -2   2  15      237.23      224.60     23.91 o 
  -1   2  15     1258.97     1278.79    140.12 o 
   0   2  15       63.09       50.29     17.36 o 
   1   2  15       59.92       35.78     19.96 o 
   2   2  15      229.78      208.72     20.59 o 
   3   2  15      810.30      817.65     61.12 o 
   4   2  15      168.13      192.41     28.95 o 
   5   2  15        3.58        1.92     25.43 o 
   6   2  15      142.06      128.28     40.07 o 
  -2   3  15     1317.00     1393.62     38.30 o 
  -1   3  15      137.49      135.27     20.64 o 
   0   3  15        1.18       -1.53     18.52 o 
   1   3  15      682.69      566.37     30.94 o 
   2   3  15      752.66      740.89     28.85 o 
   3   3  15      299.10      357.59     21.29 o 
   4   3  15      202.59      209.92     20.10 o 
   5   3  15      385.45      364.32     40.93 o 
   6   3  15       87.38       59.39     19.12 o 
  -2   4  15       40.55       58.18     20.03 o 
  -1   4  15       14.14       31.88     17.34 o 
   0   4  15        2.83      -21.84     18.52 o 
   1   4  15       95.10       65.01     19.11 o 
   2   4  15      157.02      166.53     25.76 o 
   3   4  15       75.18       85.84     19.29 o 
   4   4  15      273.73      268.49     21.78 o 
   5   4  15       18.50       59.74     30.59 o 
   6   4  15      644.07      707.62     35.57 o 
   7   4  15        0.15        2.49     31.40 o 
  -1   5  15      348.36      350.71     21.83 o 
   0   5  15        8.95       14.36     27.87 o 
   1   5  15      101.49       75.53     17.41 o 
   2   5  15      239.81      224.78     24.67 o 
   3   5  15       37.75       23.90     13.11 o 
   4   5  15        7.89       -5.24     25.66 o 
   5   5  15      258.19      258.81     22.34 o 
   6   5  15      228.96      252.25     23.03 o 
   7   5  15       10.48        3.01     20.43 o 
   0   6  15      131.13      114.49     18.74 o 
   1   6  15     2397.42     2101.78     62.88 o 
   2   6  15      157.81      174.23     18.85 o 
   3   6  15      332.50      351.06     28.95 o 
   4   6  15      190.08      217.72     18.82 o 
   5   6  15      102.74       99.11     16.96 o 
   6   6  15      851.06      827.95     42.11 o 
   1   7  15      103.53       81.96     18.04 o 
   2   7  15       23.76       -3.93     20.18 o 
   3   7  15      564.41      522.80     32.46 o 
   4   7  15        5.16       11.53     17.22 o 
   5   7  15     1087.10      977.51     32.15 o 
   6   7  15        3.84       13.82     16.76 o 
   3   8  15       21.29        8.84     16.54 o 
   4   8  15      651.58      626.16     46.53 o 
   1   2  16       58.74       42.37     16.43 o 
   2   2  16     1435.91     1474.59     41.76 o 
   3   2  16        1.62       60.00     18.98 o 
   1   3  16      908.74      847.09     38.77 o 
   2   3  16      223.00      272.23     26.02 o 
   3   3  16      116.70      134.72     20.18 o 
   4   3  16      244.36      253.66     22.00 o 
   1   4  16      146.66      121.10     28.84 o 
   2   4  16      113.29      120.73     21.29 o 
   3   4  16        9.92        8.36     19.76 o 
   4   4  16       38.19       85.34     23.91 o 
   2   5  16      268.18      293.90     25.93 o 
   3   5  16       22.59       21.52     22.01 o 
   4   5  16       32.53       54.91     20.50 o 
                                                 
